# Supplementary material for: Identification of Eight Small Nucleolar RNAs as Survival Biomarkers and Their Clinical Significance in Gastric Cancer
Source: Front Oncol. 2019 Sep 6;9:788. doi: 10.3389/fonc.2019.00788 (PMC6747046; doi:10.3389/fonc.2019.00788)
Supplement: Supplementary file 2 [file Table_1.xlsx]

## Sheet: Supplemntary table1
Supplementary Table 1. Primer sequence of snoRNAs and the siRNA-U66 sequnce.
U66.1F	cactagctctgcgtgatgtg
U66.1R	aggatagaaagaaccacctcagt
ACA47.1F	ctcctgtgttgttgagcctg
ACA47.1R	acatgatcatcaaactgctgct
ACA10.1F	gtccagtgtgtgcttggc
ACA10.1R	tgtcgcactcctaggaacag
E2.1F	tgcacattgttagagcttggag
E2.1R	cccttgtggtgttagcgaaa
SNORA58.1F	actcgtagaccttgcctgac
SNORA58.1R	tcctgcaatttatccagccac
HBII-316.1F	TGGTGCTGTGATGATGCCTTA
HBII-316.1R	GCTCAGACACAGCCAAGGAA
U70.1F	cagccaattaagccgactga
U70.1R	cccatacaaccaacaggctg
GAPDH-F	AGACCACAGTCCATGCCATC
GAPDH-R	TTGCCCACAGCTTGGCAG
siRNA-U66 sense	GCAGAAGCGAAGGGAACCATT
siRNA-U66 anti sense	UGGUUCCCUUCGCUUCUGCTT

## Sheet: Supplementary table2
Supplementary Table 2. The difference analysis results of snoRNAs between normal and tumor samples.
	Pvalue	TCGA-BR-6453-11	TCGA-BR-6454-11	TCGA-BR-6457-11	TCGA-BR-6458-11	TCGA-BR-6564-11	TCGA-BR-6802-11	TCGA-BR-6852-11	TCGA-BR-7703-11	TCGA-BR-7704-11	TCGA-BR-7715-11	TCGA-BR-7716-11	TCGA-BR-7717-11	TCGA-BR-7851-11	TCGA-BR-8060-11	TCGA-CG-5720-11	TCGA-CG-5721-11	TCGA-CG-5722-11	TCGA-CG-5725-11	TCGA-CG-5728-11	TCGA-CG-5730-11	TCGA-CG-5733-11	TCGA-CG-5734-11	TCGA-FP-7735-11	TCGA-FP-7829-11	TCGA-HU-8238-11	TCGA-HU-A4G3-11	TCGA-HU-A4G9-11	TCGA-HU-A4GH-11	TCGA-HU-A4GX-11	TCGA-HU-A4GY-11	TCGA-IN-7806-11	TCGA-IN-8462-11	TCGA-IN-8663-11	TCGA-IN-AB1V-11	TCGA-IN-AB1X-11	TCGA-IP-7968-11	TCGA-SW-A7EA-11	TCGA-B7-5816-01	TCGA-B7-5818-01	TCGA-B7-A5TI-01	TCGA-BR-4183-01	TCGA-BR-4253-01	TCGA-BR-4255-01	TCGA-BR-4267-01	TCGA-BR-4279-01	TCGA-BR-4280-01	TCGA-BR-4361-01	TCGA-BR-4368-01
U78;ENSG00000208317;SNORD78_chr1_173834759_173834824	4.16e-36	97.04	82.57	225.55	252.06	63.69	47.25	256.16	271.2	15.29	91.93	18.66	63.81	139	25.52	407.69	236.23	259.29	10.99	201.06	362.68	340.53	222.79	10.78	2.82	190.64	15.03	17.81	24.35	9.41	12.47	109.72	212.59	234.71	113.15	172.61	76.3	30.46	788.18	1535.08	1342.59	1932.65	1883.2	857.53	1352.66	196.67	2442.3	1461.22	1122.61
HBII-99B;ENSG00000222365;SNORD12B_chr20_47896855_47896946	7.12e-28	156.35	53.5	138.69	230.93	78.69	43.04	122.04	19.79	3.92	3.22	0	3.12	57.73	32.04	282.32	184.57	114.95	20.69	155.33	206.72	302.32	288.47	1.11	0.51	88.78	17.08	5.53	5.1	8.44	5.5	7.72	63.78	17.09	66.33	62.62	17.66	11.69	362.94	436.33	491.54	361.91	330.24	282.58	354.19	81.13	2310.99	585.88	447.85
U3-2;ENSG00000265185;SNORD3B-1_chr17_18965224_18965982	3.8e-27	27.81	24.2	26.94	51.49	40.1	19.5	35.2	24.38	1.71	8.38	2.57	4.92	42.3	18.86	30.77	56.13	18.24	2.83	48.41	24.62	42.94	42.53	4.09	3.37	17.45	8.17	4.31	7.06	7.77	8.01	6.17	39.32	19.87	13.44	19.32	14.34	13.12	74.58	8.91	103.17	14.21	10.46	19.7	7.65	35.91	53.28	19.15	31.9
ENSG00000252529;RNU3P3_chr14_85738276_85738405	7.3e-26	60.58	73.7	64.17	97.13	97	66.25	116.15	25.67	4.99	12.52	2.37	13.99	87.28	38.87	63.24	93.81	41.78	6.51	114.64	63.06	73.48	82.76	17.21	12.15	35.66	34.98	15.4	14.94	20.9	29.7	9.83	23.55	27.33	37.83	38.28	27.49	41.36	243.62	15.41	501.97	36.07	45.15	83.18	37.77	114.83	80	42.68	122.33
ENSG00000252299;U3_chr9_90989184_90989274	7.42e-26	96.92	133.3	84.49	107.92	123.18	99	156	40.01	3.96	29.27	4.51	16.83	130	50.9	67.76	123.83	63.39	10.96	150.31	93.69	108.05	88.68	18.44	16.85	72.77	44.52	23.05	27.23	33.26	36.17	12.48	61.67	28.8	70.06	43.17	39.27	68.85	388.97	24.76	757.36	77.3	45.53	123.88	98.11	181.87	120.63	81.3	154.9
U106;ENSG00000209042;SNORD12C_chr20_47895477_47895565	2.88e-25	112.08	111.6	165.42	189.17	117.2	66.19	100.06	44.31	5.67	29.93	1.15	11.83	62.39	37.85	235.15	213.34	104.78	27.84	197.27	97.63	202.02	217.6	3.43	2.09	54.57	26.94	10.35	15.8	16.57	17.78	15.95	80.26	30.75	81.86	97.1	58.41	15.76	201.27	1609.11	259.84	342.49	244.39	175.78	255.79	58.34	915.31	359.22	292.39
U3;ENSG00000263934;SNORD3A_chr17_19091328_19092027	3.3e-25	28.95	29.89	33.42	52.4	45.7	21.92	41.67	32.07	2.37	27.48	2.93	6.15	42.77	22.46	33.1	71.01	20.88	2.81	67.95	27.4	57.39	38.17	3.92	3.45	22.07	8.5	6.04	6.7	8.32	6.06	6.49	47.01	27.62	16.13	21.51	16.71	15.43	86.39	14.19	122.66	20.77	15.29	22.02	13.39	42.19	57.77	19.63	40.27
snR38A_chr17_74557714_74557786	4.71e-25	10.07	18.06	17.93	24.71	14.93	12.88	5.3	8.31	1.98	14.19	0	3.93	9.92	9.61	20.48	14.8	22.39	2.9	8.39	15.72	53.88	31.93	1.39	0.64	27.21	3.4	0.87	1.83	0	1.73	5.84	76.88	10.37	12.48	39.46	6.68	2.56	35.34	124.61	153.69	199.14	85.13	50.43	97.84	35.56	340.32	159.26	113.87
ENSG00000221461;U3_chr8_124192551_124192765	2.23e-24	132.35	221.18	156.73	123.99	170.16	145.74	246.11	163.68	37.22	95.68	44.86	114.85	79.73	60.72	122.54	192.42	81.61	43.42	207.95	101.42	171.18	124.27	47.76	41.72	50.31	44.61	26.75	25.23	33.21	41.51	70	43.9	46.86	70.32	56.64	95.2	64.59	441.91	95.88	682.11	442.78	457.66	550.02	377.86	244.51	158.54	224.9	1697.86
ENSG00000212182;U3_chr2_114763018_114763232	4.61e-24	126.49	207.69	149.13	148.23	158.22	143.21	269.52	170.74	41.25	87.42	55.36	117.08	84.22	65.29	113.85	184.52	76.91	41.6	180.41	100.66	181.63	122.61	38.07	45.18	65.71	40	25.42	22.43	28.88	40.63	60.76	33.22	41.98	74.98	56.64	67.25	69.38	445.91	104.03	659.22	392.61	396.64	502.94	415.24	232.44	212.29	206.46	1607.08
ENSG00000200620;SNORA7_chrX_15734331_15734469	1.32e-23	9.06	11.38	14.12	11.54	10.64	11.04	28.78	21.83	0.52	6.39	0.74	3.44	3.47	6.06	12.1	2.22	4.15	1.74	13.22	11.79	14.15	7.74	0.37	1.34	7.94	3.57	0.91	1.93	0.56	1.37	1.02	12.85	2.09	2.62	2.83	5.84	3.36	53.61	7.2	17.3	67.48	49.68	38.07	38.54	21.01	33.25	38.02	91.01
ENSG00000207215;U3_chr8_98370493_98370702	7.93e-23	14	20.93	17.14	11.45	3.71	1.89	1.84	18.78	5.49	8.46	4.4	9.57	33.34	29.41	4.45	4.41	0.46	1.29	3.89	3.12	5.35	7.69	3.39	6.64	30.48	10.63	3.18	6.06	7.39	10.55	8.79	24.3	2.77	4.34	3.12	26.3	9.35	8.87	1.99	22.35	0	0	2.19	2.13	0	0	21.39	3.44
snR39B;ENSG00000238942;SNORD2_chr3_186502584_186502654	3.73e-21	279.5	230.27	377.85	561.77	181.99	99.7	367.18	316.2	72.1	227.2	54.92	137.5	214.22	156.19	552.68	591.37	457.69	60.43	603.82	397.17	660.8	474.82	46.54	27.49	223.85	92	63.11	73.57	56.84	53.49	109.99	326.96	113.19	123.14	132.79	98.38	61.25	2048.67	1585.66	1931.72	601.05	695.37	469.86	1049.93	388.5	1985.5	2244.02	1007.92
SNORD119;ENSG00000251806;SNORD119_chr20_2443604_2443686	4.07e-21	247.95	225.57	471.04	374.3	127.55	179.51	433.82	292.42	67.75	511.73	87.77	205.25	191.97	101.47	434.5	416.6	239.78	67.34	418.14	290.37	368.95	347.84	34.3	35.27	204.79	62.76	75.42	87.95	60.78	76.26	153.96	267.4	214	175.57	194.05	109.6	100.84	426.46	647.54	757.25	1197.81	919.29	551.61	295.79	242.41	1740.21	878.62	1258.46
U37;ENSG00000206775;SNORD37_chr19_3982504_3982570	1.05e-20	50.15	35.42	95.22	95.73	55.77	16.99	69.34	49.81	10.76	53.01	9.19	11.43	36.03	33.52	114.35	85.25	70.31	16.23	149.3	68.52	159.34	123.12	4.55	2.77	56.01	6.17	9.96	11.99	5.79	5.67	23.31	64.73	59.11	29.91	35.18	31.52	5.58	271.64	189.33	153.78	195.98	278.26	78.98	159.9	43.59	491.52	386.47	215.78
U89;ENSG00000238795;SCARNA12_chr12_7076499_7076769	6.64e-20	0.39	0	1.21	0.74	0.86	0.18	0.48	0	0	0.55	0.38	0	0	0	1.38	1.71	0.71	0.11	1.51	1.81	2.07	0.66	0	0	1.63	0.31	0	0.25	0	0	0	0	0.21	0	0.48	0.6	0	5.29	8.62	8.03	0	1.27	1.7	1.65	1.2	8.53	4.87	4
U20;ENSG00000207280;SNORD20_chr2_232321154_232321234	7.71e-20	522.39	703.19	527.1	655.73	377.67	300.67	602.27	464.44	72.99	303.29	73.47	163.06	336.8	227.02	938.91	899.52	407.71	93.63	877.08	437.2	887.91	907.68	37.66	29.26	411.51	207.22	81.99	171.14	136.06	128.15	133.22	346.44	205.63	212.51	269.97	162.45	149.52	521.92	910.8	3924.98	1638.44	1150.85	908.91	826.63	761.2	2974.33	1001.43	1579.56
U3-2B;ENSG00000262074;SNORD3B-2_chr17_18966659_18967449	3.38e-19	114.16	98.46	111.47	140.38	102.34	77.79	143.91	462.17	29.53	120.49	33.47	75.02	110.79	64.77	137.96	214.86	70.25	22.46	252.15	128.92	169.42	193.15	21.79	17.1	63.35	20.07	17.56	18.03	23.45	17.6	73.96	135.45	71.34	58.95	106.94	87.28	57.05	360.89	126.08	315.95	196.24	243.12	212.33	196.38	137.85	230.08	140.96	609.53
U3-3;ENSG00000264940;SNORD3C_chr17_19092978_19093558	3.6e-19	150.18	138.73	144.72	231.82	140.14	111.44	201.03	638.62	38.84	176.78	51.39	100.65	162.47	86.98	198.76	285.09	102.18	32.29	339.08	170.44	276.59	266.67	32.03	21.04	89.28	28.46	23.96	25.59	30.99	27.78	99.71	193.19	107.55	85.27	150.1	111.28	71.39	503.17	189.18	417.94	277.66	352.98	293.43	255.84	185.99	364.95	193.28	804.34
ACA21;ENSG00000199293;SNORA21_chr17_37009115_37009248	1.54e-18	4.7	3.94	3.66	7.48	2.9	3.32	7.7	2.26	0.54	4.42	0.77	0.71	3.6	5.24	8.37	10.37	5.38	0.9	7.62	9.79	12.58	8.03	0	0.35	0	0	0.47	0	0	0.47	0	1.9	0.43	1.36	4.89	1.21	0.35	21.39	34.88	5.13	21	25.77	6.87	3.33	4.84	21.56	13.8	18.88
U57_chr20_2637584_2637656	2.43e-18	618.48	634.55	696.91	873.11	516.09	210.21	249.28	228.58	69.13	277.74	37.95	156.02	393.55	236.52	1213.3	1342.77	530.76	209.43	987.18	907.34	1520.15	1550.03	32.73	19.74	384.03	191.42	145.39	227.51	163.73	189.02	99.2	311.01	198.64	239.54	408.97	191.37	182.56	977.62	1011.76	2167.36	2935.77	1499.25	1216.53	1119	742.37	6600.58	1588.95	1703.15
ACA56;ENSG00000206693;SNORA56_chrX_154003272_154003401	4.9e-18	7.27	0.68	7.55	24.67	4.79	2.28	13.9	2.33	0	1.14	0	0	1.86	3.24	15.81	16.62	5.55	0.7	12.56	22.7	12.97	17.93	0	0	8.49	0	0.24	0.52	0	0	0	1.96	1.79	0	3.02	0	0.72	19.84	57.14	12.33	14.43	10.62	1.77	17.17	2.5	22.22	38.62	2.78
mgh28S-2411;ENSG00000202314;SNORD6_chr11_93464668_93464740	1.23e-17	166.85	154.12	309.24	362.42	140.75	82.73	134.36	116.37	28.64	162.18	9.84	68.18	248.04	173.06	389.08	403.89	226.53	45.53	341.18	157.21	350.21	299.69	12.54	12.1	214.69	88.35	104.04	111	52.09	64.16	29.18	206.18	90.94	167.18	161.44	142.42	67.9	367.1	371.55	671.22	635.98	416.2	233.22	489.18	142.25	1044.7	372.81	608.98
U25_chr11_62623036_62623103	1.26e-17	989.76	920.35	1183.57	1264.48	1142.42	824.04	1237.44	651.38	99.66	531.03	51.3	237.86	543.2	334.42	1714.71	1230.39	888.6	220.39	1396.01	986.11	1966.58	925.62	51.59	30.07	568.09	435.31	190.2	460.9	465.66	290.41	256.83	1147.96	752.79	673.69	957.03	355.95	237.92	2387.72	1554.98	4983.44	2379.25	1959.82	1437.93	2048.09	2576.99	5556.58	2541.19	4321.15
U71a;ENSG00000225091;SNORA71A_chr20_37055948_37056086	4.98e-17	2.27	0.63	0	1.44	0.56	0	0.93	0	0	0	0	0	0	1.01	4.03	7.77	2.08	0	0	3.54	4.04	3.87	0	0	0	0	0	0	0	0	1.02	0	0	0	0	0	0	8.25	25.82	6.59	10.12	2.48	4.97	0	0	12.47	19.01	2.6
U83B;ENSG00000209480;SNORD83B_chr22_39709823_39709916	6.28e-17	105	108.47	120.08	202.56	69.56	50.03	135.92	35.5	6.9	17.32	6.55	3.05	69.34	67.2	184.87	160.93	94.61	19.61	215.01	116.86	182.31	116.37	3.25	1.48	37.57	18.47	8.11	13.54	11.56	8.08	7.55	70.56	19.21	34.88	71.04	27.65	13.43	271.37	436.81	204.61	194.57	268.12	188.46	156.71	165.71	682.23	278.28	272.99
HBII-180C;ENSG00000220988;SNORD88C_chr19_51305581_51305678	1.15e-16	25.71	48.43	56.75	69.54	20.65	9.09	34.24	9.29	2.21	9.06	3.14	7.81	27.1	8.59	38.13	64.58	45.62	6.47	41.66	61.9	117.54	64.04	1.04	0.47	24.78	3.37	1.95	3.42	3.17	1.94	15.94	26.03	44.57	16.73	8.02	4.97	5.73	67.27	109.86	87.62	186.62	56.37	35.21	177.64	59.6	483.42	115.93	77.45
ENSG00000199769;U3_chrX_70065931_70066145	2.08e-16	13.67	11.86	10.65	4.66	9.78	11.74	24.61	11.29	3.02	10.33	1.91	9.35	7.86	3.92	3.48	8.62	4.02	4.08	15.19	13.73	14.37	5.84	1.66	1.51	3.08	8.85	1.33	4.05	4.69	6.48	7.26	4.75	2.98	6.35	3.65	5.29	4.13	33.99	19.8	47.92	19.63	22.48	36.38	24.91	10.57	13.44	24.58	63.88
U19;ENSG00000200959;SNORA74A_chr5_138614468_138614668	2.49e-16	1.04	2.19	2.44	2.99	1.94	0.49	0.64	1.51	0.36	2.21	0.51	0.95	0	2.1	0.93	3.84	1.67	1.35	4.06	3.26	4.19	2.68	0	0	1.1	1.23	0.95	1	1.54	1.26	0.71	11.42	2.32	3.62	4.56	2.42	1.4	7.13	14.12	14.81	4.67	6.87	1.14	8.88	0	11.5	5.26	3.6
U59B_chr12_57037463_57037538	7.23e-16	190.65	146.88	236.76	247.9	107.54	63.83	100.19	111.77	32.25	157.73	35.1	104.52	82.59	81.27	223.74	237.64	173.94	54.86	209.52	183.36	303.12	200.56	24.75	24.46	87.14	79.42	56.45	83.71	56.17	66.63	33.63	97.34	68.96	87.48	101.65	49.16	54.14	243.24	421.67	695.94	505.98	372.51	196.77	540.35	128.1	1071.88	392.86	532.63
U44_chr1_173835103_173835166	7.32e-16	762.87	377.69	2791.13	1853.98	429.34	251.37	2669.9	241.76	18.02	166.49	17.64	64.3	305.55	144.76	3074.41	2573.57	2153.43	278.06	2357.28	2779.46	2335.31	1672.74	7.15	11.62	479.42	73.64	47.67	63.83	19.4	18.79	73.21	625.8	173.8	425.49	259.84	134.53	75.98	8188.57	6110.54	1735.15	10895.8	5540.24	3584.04	8550.92	537.47	15364.5	6209.2	7121.2
HBII-180A;ENSG00000221241;SNORD88A_chr19_51302695_51302792	1.37e-15	22.5	2.69	11.68	2.05	7.15	4.55	10.54	3.1	0	4.53	0	1.95	9.85	1.43	22.88	12.6	12.26	0.62	25	20.08	8.6	12.81	0.52	0	2.25	0	0	1.37	0.79	0.65	2.9	18.22	4.16	3.72	5.34	6.63	1.91	39.48	74.09	9.35	62.21	35.23	7.04	50.1	9.93	100.22	56.62	18.44
U71b;ENSG00000235408;SNORA71B_chr20_37053731_37054002	2.08e-15	91.1	38.46	122.09	98	46.93	41.68	173.66	11.15	3.45	0.54	1.13	1.06	15.98	14.45	92.74	118.61	66.63	12.22	129.84	119.95	91.93	94.94	0.19	0	23.54	2.43	0.93	1.97	2.28	1.63	1.57	16.88	3.21	9.04	13.96	14.33	3.78	220.23	229.5	279.48	215.51	215.78	93.04	347.91	40.56	830.51	287.53	154.14
U41;ENSG00000209702;SNORD41_chr19_12817262_12817332	3.99e-15	45.84	38.38	205.05	76.22	54.82	11.16	39.99	38.46	3.05	25.01	0	4.04	68.01	13.84	189.49	106.53	67.03	32.77	109.26	152.4	178.06	111.13	0.72	3.93	18.65	10.48	1.79	10.38	1.09	2.67	14	3.59	11.48	17.96	36.89	9.15	5.27	314.87	478.4	541.79	217.96	398.74	87.49	245.19	22.85	610.3	409.36	310.52
U75_chr1_173836016_173836076	7.09e-15	22.38	7.2	128.72	55.86	7.66	7.3	19.04	9.95	1.18	4.85	1.68	3.14	11.87	4.6	42.89	45.55	29.16	8.42	87.01	40.32	32.24	47.04	0	0.76	3.62	2.71	0.52	2.2	0	0	2.33	4.18	3.82	4.48	10.73	0	3.83	204.39	274.99	50.67	107.63	113.2	41.49	263.44	31.92	426.21	944.27	65.17
U56_chr20_2637269_2637340	7.59e-15	193.95	42.73	163.58	172.59	80	41.25	103.96	4.21	1	2.06	0	2.66	83.83	25.35	166.1	186.53	119.51	26.44	229.67	179.89	128.76	209.21	0.71	0	52.12	11.48	10.59	15.81	6.47	7.03	1.97	49.6	14.56	41.74	89.11	20.31	7.14	270.69	216.75	96.99	390.79	182.22	178.94	117.79	27.04	866.62	260.55	170.67
U58C;ENSG00000202093;SNORD58C_chr18_47015613_47015678	1.67e-14	400.9	231.73	584.93	604.33	179.27	156	344.16	188.46	13.11	62.78	21.76	29	76.82	72.31	489.8	547.3	234.53	39.37	513.46	335.35	625.73	641.21	6.16	4.93	140.47	21.3	15.41	31.45	15.29	13.43	21.51	81.17	90.88	71.76	65.47	41.84	40.38	683.96	638.56	1189.94	575.53	774.21	250.98	311.11	260.59	2013.37	1597.34	668.09
U71d;ENSG00000200354;SNORA71D_chr20_37062504_37062642	1.8e-14	6.8	1.9	9.41	14.42	5.04	1.78	13.93	0	0.52	1.06	0	0	0	9.09	4.03	14.44	9.68	1.74	16.16	5.9	16.17	11.61	0	0	1.59	0	0.23	0	0	0.46	0	0	0.42	0.66	1.88	0	0.34	23.71	49.83	30.47	6.75	7.45	1.66	22.48	2.33	66.5	19.01	13
U101;ENSG00000206754;SNORD101_chr6_133136445_133136518	2.01e-14	204.32	244.69	190.11	265.43	137.8	90.97	139.52	65.6	10.72	62	9.71	29.75	75.04	64.5	265.14	319.16	131.22	31.03	179.32	119.64	353.07	264.14	7.56	3.77	128.27	36.87	15.03	28.96	12.59	25.66	34.54	93.08	63.75	48	63.7	32.93	24.01	362.14	268.41	459.48	1267.44	433.9	376.19	271.45	434.14	1420.95	1067.6	625.17
U65;ENSG00000201302;SNORA65_chr9_130210779_130210916	4.4e-14	9.13	7.01	16.6	24.69	8.46	6.46	20.57	10.99	3.66	16.09	2.97	5.55	10.5	14.24	21.66	45.86	20.9	0.88	29.59	16.63	24.43	32.49	1.84	0.67	3.2	1.2	1.38	2.91	1.69	0.92	3.09	11.09	5.49	3.96	12.34	7.06	5.76	33.23	237.06	60.56	57.77	32.52	11.67	29.11	23.52	58.61	19.15	34.05
U14B;ENSG00000272034;SNORD14A_chr11_17096199_17096291	4.42e-14	25.97	20.79	35.18	19.4	10.88	1.6	30.53	0	0	1.59	1.1	0	10.38	9.06	36.17	36.52	22.74	3.9	17.56	31.73	75.52	44.35	0	0	18.99	3.56	0.34	0.72	0	0.68	0	0	2.5	7.83	11.26	1.75	4.53	104.78	123.84	396.39	45.38	33.41	12.37	14.4	38.38	192.58	76.71	93.27
HBII-240;ENSG00000212296;SNORD72_chr5_40832757_40832837	7.18e-14	3.89	5.43	20.2	7.42	3.84	4.89	6.37	7.49	1.78	42.02	0	3.54	17.88	0	27.68	13.34	5.93	1.12	22.68	12.14	20.81	6.64	0	0.57	5.45	0	1.57	2.48	0	0	5.26	9.45	3.59	9	4.85	2.01	2.31	10.62	93.76	52.3	23.16	34.1	17.04	22.04	8.01	78.46	45.67	31.23
mgh28S-2409;ENSG00000239195;SNORD5_chr11_93466393_93466466	7.54e-14	133.38	53.45	203.37	165.22	65.22	25.42	95.92	20.5	1.95	32	4.16	14.23	39.15	20.87	199.48	175.23	141.61	24.5	270.36	161.73	254.36	111.47	2.06	1.26	26.85	7.82	5.58	8.14	2.1	4.28	11.51	62.05	20.46	35.69	51.32	17.56	6.95	338.9	518.78	106.75	456.28	597.2	164.78	428.28	21.93	960.31	410.61	478.64
ACA67B;ENSG00000206633;SNORA80B_chr2_10586839_10586975	7.94e-14	0	0	2.39	2.93	1.14	0.36	1.88	4.43	0	0	0	0	0	1.02	0	3.38	0.35	0.44	1.49	1.2	4.1	1.31	0	0	0	0	0.23	0	0	0.46	0	0	0	0	0.96	2.37	0	3.14	27.41	3.34	6.85	7.56	3.36	0	2.37	16.87	7.71	10.55
HBII-99;ENSG00000212304;SNORD12_chr20_47897219_47897309	1.16e-13	106.15	102.39	97.07	202.63	74.42	40.8	73.75	0	1.58	13.01	4.51	3.16	21.22	18.51	188.91	140.8	56.52	16.93	154.79	106.3	188.32	256.17	3.35	0.51	60.64	18.17	4.19	10.3	5.97	6.96	4.68	33.64	17.28	26.02	34.53	21.42	7.71	122.83	680.49	304.45	350.43	125.2	141.58	235.45	60.62	939.63	310.68	246.25
HBI-100;ENSG00000252906;SCARNA3_chr1_175937532_175937676	1.63e-13	75.31	51.53	110.56	131.32	78.91	72.71	114.82	194.58	41.77	104.1	40.33	60.07	83.25	69.7	126.29	120.3	89.51	22.5	135.16	84.8	184.06	132.33	19.63	18.91	111.13	42.2	35.94	31.87	37.47	22.26	25.46	63.34	55.43	62.81	98.43	79.54	74.82	151.21	88.06	116.85	174.64	85.72	85.68	181.63	82.81	91.64	103.87	107.18
U26_chr11_62622763_62622838	2.93e-13	117.43	106.4	251.83	269	98.32	52.76	205.47	123.75	19.92	134.36	13.5	60.45	123.89	84.96	361.42	367.63	212.52	43.33	338.46	276.13	391.84	219.43	15.39	12.23	90.04	45.69	33.03	38.77	24.51	32.48	31.76	177.9	54.41	68.31	110.27	12.82	48.61	497.8	598.47	463.96	580.02	454.28	199.8	375.9	76.86	1330.34	476.29	756.14
ACA43_chr9_139620555_139620691	3.01e-13	2.3	3.21	7.16	10.24	2.84	1.08	3.77	2.21	1.05	3.24	0	1.4	3.52	1.02	2.73	12.39	4.91	0.22	8.94	9.57	4.1	9.16	0	0	0	0	0	0.49	0	0.46	0	0	1.28	1.33	4.78	5.93	0	29.29	60.31	18.38	10.27	17.64	11.76	13.03	0	92.78	27	18.47
ENSG00000207118;SNORD14D_chr11_122929617_122929703	3.34e-13	22.93	34.35	163.58	2.3	0	6.26	26.7	122.05	12.43	1.7	18.87	28.6	27.75	30.66	2.15	88.72	1.11	13.89	2.35	54.65	48.44	107.18	3.51	8.01	30.45	15.21	0	6.16	3.57	0	62.02	8.8	72.96	8.37	15.05	0	0.54	116.95	413.44	80.27	97.02	123.02	42.31	102.62	63.41	750.41	294.59	149.56
U76_chr1_173835772_173835852	4.07e-13	42.78	21.7	100.98	84.13	22.1	9.78	43.02	41.2	8.01	25.58	2.53	7.09	17.88	12.13	64.59	68.61	58.16	11.56	93.25	64.77	72.84	61.99	1.26	1.72	35.43	2.04	3.92	4.13	0.96	3.91	14.02	9.45	16.54	15.74	12.93	16.04	2.89	139.77	205.03	55.12	191.05	153.45	42.61	270.03	4.01	378.03	185.93	174.02
hTR_chr3_169482397_169482945	5.16e-13	0.19	0	0.3	0.73	0.43	0.09	0.71	1.11	0.13	1.35	0.19	0.17	0	0.77	1.02	0.56	0.18	0.11	1.12	0.9	1.02	0	0	0.17	0.4	0	0	0	0	0.12	0.52	0.46	0.21	0.17	0.24	0	0.17	3.13	5.93	2.92	3.42	1.26	0.84	2.44	0	2.1	2.89	2.63
U3-4_chr17_19015732_19015949	8.67e-13	279.35	169.35	228.12	376.96	204.96	138.74	257.52	1525.26	60.19	369.98	75.31	149.71	315.62	159.69	404.58	557.28	173.32	37.42	633.98	332.41	452.34	582.38	25.89	19.61	166.06	20.48	39.65	40.86	38.45	28.45	197.35	431.8	240.69	128.26	351.98	238.45	104.67	858.52	354.5	391.77	264.59	459.28	231.12	303.05	245.62	598.95	283.61	571.98
U69;ENSG00000206622;SNORA69_chrX_118921315_118921447	1.07e-12	166.57	114.33	81.18	313.46	87.2	72.95	65.01	20.53	2.71	8.9	3.09	4.32	65.35	50.66	310.5	412.03	84.94	14.77	431.32	157.79	223.91	436.84	0.38	0.7	101.24	8.08	2.87	4.53	4.67	4.28	10.68	36.44	11.82	32.87	51.2	18.32	24.26	100.21	170.05	519.91	49.36	119.41	53.63	46.99	17.08	117.29	55.63	67.94
ENSG00000201129;SNORA58_chr1_154232203_154232338	2.13e-12	3.09	16.16	4.81	11.79	0.57	1.09	3.8	2.23	0	0	0	0	0	1.03	9.62	14.76	2.83	0	6	1.21	4.13	7.91	0	0.34	0	0	0.47	0.49	1.14	0	0	1.88	0.43	5.36	1.93	1.19	0.34	3.16	47.25	49.67	13.79	7.62	5.08	16.41	2.39	29.74	5.83	2.66
ENSG00000212206;SNORA69_chr17_8232901_8233037	2.32e-12	9.96	3.21	2.39	13.17	7.95	3.97	4.71	2.21	0	0	0.75	0	5.29	6.15	12.28	3.38	4.91	0.66	5.96	0	4.1	10.47	1.11	0.34	8.06	3.02	2.78	5.38	6.8	5.08	1.04	3.72	3.83	0	0.96	1.19	3.07	4.18	3.66	9.19	0	0	0	3.26	2.37	0	0	0
U14A;ENSG00000201403;SNORD14B_chr11_17097324_17097415	4.92e-12	11.41	8.6	8.89	10.89	9.31	0.54	8.42	3.3	0	0	1.12	0	5.25	1.53	32.5	16.78	8.36	1.31	15.53	14.26	12.21	23.39	0	0	4.8	2.7	0.35	0	0.84	0	0	11.09	0	1.98	4.27	3.53	2.03	38.94	30.84	23.64	5.1	22.52	10	24.26	0	81.64	45.95	39.29
HBII-419;ENSG00000221182;SNORD98_chr10_70514928_70514995	6.03e-12	1161.15	2053.98	1376.02	2278.42	898.6	856.07	1427.23	1195.68	284.15	487.5	95.06	464.47	823.68	860.81	2670.98	2537.96	1474.64	359.9	1690.23	1147.65	2970.53	1592.8	105.42	73.81	1340.68	877.91	285.53	508.17	431.42	534.29	265.18	1204.23	674.86	900.03	668.19	752.51	524.67	1624.83	1594.25	7288.28	7144.63	2716.33	4875.43	4450.65	4409.52	6168.31	3361.05	4868.61
E2;ENSG00000202363;SNORA62_chr3_39452544_39452698	6.2e-12	2.71	3.4	1.06	5.17	1.51	1.28	1.67	1.96	0	0	0	0	0	1.81	4.82	10.96	1.24	0.58	6.59	1.06	3.63	11.57	0	0	1.42	1.07	0.41	0	0.5	0	0	1.65	1.13	1.76	4.22	0	0.91	3.7	31.23	14.03	0	2.23	4.45	2.88	6.28	3.73	13.64	4.66
SNORA84;ENSG00000239183;SNORA84_chr9_95054742_95054875	7.48e-12	5.48	6.56	3.66	13.46	5.23	0	1.93	2.26	0	0	0	0	0	5.24	5.58	18.43	7.53	0.23	18.28	3.67	6.29	8.03	0	0.35	8.24	0	0	0	0.58	0.47	0	0	0.87	0	5.86	1.21	0.35	8.56	13.7	37.59	7	10.31	0	9.99	0	0	13.8	13.49
HBII-55;ENSG00000221116;SNORD110_chr20_2634857_2634932	8.15e-12	460.05	319.21	671.55	540.63	285.76	121.8	373.59	95.8	55.02	184.99	29.7	80.6	174.71	121.9	752.35	810.42	435.8	135.96	762.87	750.72	857.61	571	25.42	11.62	153.94	171.9	102.44	117.19	101.1	136.59	46.71	201.4	124.14	160.58	265.33	98.32	86.14	1022	678.63	1013.79	1400.69	563.31	629.66	575.59	337.32	2751.91	597.97	941.61
SNORD127;ENSG00000239043;SNORD127_chr14_45580085_45580171	9.79e-12	42.24	91.94	50.77	94.46	34	31.29	65.27	31.38	4.97	8.51	8.26	8.8	16.65	41.95	49.4	90.49	60.78	20.49	61.01	37.69	64.58	63.9	5.26	1.6	15.22	14.26	5.84	6.93	5.35	1.46	1.63	14.66	17.4	12.56	18.06	11.2	4.84	90.6	199.53	265.81	123.98	71.43	44.96	169.32	44.76	325.4	194.37	128.78
HBII-336;ENSG00000221740;SNORD93_chr7_22896231_22896305	1.13e-11	100.8	112.51	126.5	152.33	105.86	38.28	149.71	194.16	70.17	185.48	24.63	132.72	86.91	72.99	219.25	246.99	166	76.54	274.92	80.88	265.96	131.5	67.11	39.66	91.24	126.78	111.01	151.79	149.01	136.72	56.8	176.87	124.24	69.22	176.34	103.97	105.37	340.11	62.31	685.38	700.3	239.38	389.58	232.12	320.18	485.31	574.24	650.56
U15A;ENSG00000206941;SNORD15A_chr11_75111434_75111582	1.22e-11	14.8	8.85	20.86	33.63	9.4	4.65	19.06	2.04	0.48	6.95	0	2.57	6.48	4.71	17.56	35.22	14.52	1.83	17.81	13.2	16.97	15.65	0	0.31	2.96	0.55	3.2	1.35	0.52	0.42	0.95	0	2.35	1.83	4.39	1.09	1.57	24.04	47.61	26.12	34.62	39.39	10.81	23.97	2.18	120.2	39.01	29.11
U16;ENSG00000199673;SNORD16_chr15_66795148_66795249	1.32e-11	17.5	9.48	16.04	27.51	7.63	2.43	2.53	2.97	0.71	1.45	0	1.88	2.37	2.75	16.49	19.67	11.31	1.18	20.01	12.86	19.28	29.89	0.5	0	4.33	0.81	0.62	0	0	0	0	0	1.71	2.68	5.13	0	1.83	23.88	34.36	43.77	9.2	10.15	9.02	17.51	0	101.96	41.45	28.35
ACA45_chr15_83424696_83424823	1.71e-11	426.55	304.21	566.15	759.44	311.36	444.35	931.64	395.82	105.33	182.68	101.8	117.39	301.78	216.04	537.22	482.39	304.95	110.47	578.95	338.15	434.58	409.08	41.7	55.19	348.36	125.96	155.41	133.94	104.29	104.34	144.21	235.17	176.53	278.21	385.67	203.06	188.13	567.62	153.87	393.54	908.6	310.19	605.73	868.34	360	428.8	322.02	816.03
ENSG00000252193;SCARNA15_chr20_41933195_41933319	2.19e-11	2.52	1.41	2.62	6.41	0	0	2.06	0	0	1.18	0	0	1.93	4.49	0	1.23	0.77	0.24	0	0	0	0	0	0.37	3.53	0.66	0.76	1.07	0	2.53	1.14	4.08	0.93	0	0	3.9	0.37	0	0	0.92	3.75	2.76	1.84	0	0	0	0	0
ACA67;ENSG00000200792;SNORA80_chr21_33749495_33749631	2.22e-11	0.77	0.64	0	4.39	0	0.36	0	2.21	0.53	1.08	0	0	0	0	0	2.25	1.05	0.22	2.98	2.39	0	0	0.37	0	1.61	0	0.23	0	0	0	0	1.86	2.55	0.66	2.87	1.19	0	4.18	7.31	5.01	0	2.52	1.68	0	2.37	25.3	3.86	5.28
ENSG00000221719;SNORA3_chr16_2846409_2846533	2.83e-11	83.16	34.46	56.27	62.53	48.57	51.88	80.53	53.4	23.65	23.68	4.93	8.42	21.25	35.94	65.77	81.51	32.69	11.36	106.16	48.53	22.48	45.91	2.85	2.6	22.96	15.21	11.44	16.61	5.59	9.11	12.49	24.49	11.65	24.77	49.23	32.49	15.71	126.11	200.96	533.96	56.27	127.05	47.85	221.4	64.9	605.48	88.78	138.79
ACA9_chr7_45024976_45025109	6.17e-11	0	2.62	3.66	13.46	4.07	2.22	2.89	2.26	0.54	7.73	0.77	1.43	0	1.05	9.76	16.13	4.66	0.23	12.19	7.34	2.1	6.69	0	0.35	0	0.62	0.24	0	0	0.47	1.06	1.9	0	1.36	0.98	0	0.7	13.9	47.96	14.52	10.5	20.61	1.72	29.98	16.95	43.12	21.69	21.58
U104;ENSG00000199753;SNORD104_chr17_62223437_62223517	8.01e-11	3646.39	5102.45	5693.08	8187.95	3465.35	1489.3	2955.6	4269.82	1465.98	4205.9	834.78	2618.39	2882.17	2616.82	8793.91	8034.66	4248.04	1224.98	7150.24	3924.67	10974	7040.04	577.42	510.06	1994.86	3097.09	2012.98	3527.81	3444.56	3079.6	1468.97	4456.41	3070.72	3173	4280.67	2069.68	2440.74	5994.07	7018.54	16784	12997.5	4935.85	8322.24	9759.69	9923.61	18423.8	6850.18	8709.89
U58A;ENSG00000206602;SNORD58A_chr18_47017652_47017717	8.98e-11	132.04	83.9	299.9	327.98	70.76	30.75	140.79	105.72	36.05	107.63	48.19	60.91	62.18	25.52	277.46	233.89	206.85	24.72	235.08	186.31	319.25	396.68	12.32	9.86	40.13	12.53	8.19	11.16	7.06	9.59	88.21	30.92	200.3	34.5	55.55	14.77	20.55	447.29	299.68	249.78	376.58	538.8	128.98	155.56	68.84	1094.22	512.43	388.81
U35B;ENSG00000200530;SNORD35B_chr19_50000975_50001063	9.63e-11	4.72	0	12.87	9.01	0.87	1.11	5.8	0	0	0	0	0	5.43	1.58	8.4	15.61	8.1	1.7	11.47	9.21	6.31	4.03	0	0	0	0	0.36	0	0.87	0	0	2.87	0	1.02	4.41	0	0	19.32	28.13	1.29	10.54	15.52	5.17	30.09	0	38.95	38.59	8.12
U17b;ENSG00000200087;SNORA73B_chr1_28835069_28835274	9.86e-11	21.92	46.08	11.91	33.08	13.6	5.53	15.04	27.98	4.55	2.87	1.49	5.58	18.75	79.04	10.88	65.19	15.87	1.17	68.38	19.9	25.91	61.81	0	0	17.15	1.61	0.15	2.6	0.38	1.23	6.2	12.38	5.37	4.86	8.9	4.73	5.9	38.96	68.47	98.92	13.66	8.38	8.93	23.84	9.45	100.97	37.2	22.81
HBII-316;ENSG00000264994;SNORD92_chr2_29136527_29136616	1.21e-10	59.5	41.02	45.44	75.72	47.57	13.75	25.81	16.85	6.41	16.44	5.7	9.57	24.14	35.87	85.12	130.35	47.54	15.11	138.37	92.9	59.31	117.56	1.13	0.52	34.34	6.43	1.41	6.7	4.31	7.03	4.73	45.35	15.53	29.35	40.74	12.63	11.43	52.55	122.4	123.39	114.63	72.89	28.12	69.44	21.63	218.26	61.65	52.21
ACA33;ENSG00000200534;SNORA33_chr6_133138357_133138490	1.35e-10	4.7	7.22	8.55	19.44	5.81	2.22	18.3	4.53	0	2.21	0.77	0	0	4.19	16.73	13.82	16.14	0.23	15.23	7.34	4.19	6.69	0	0.35	0	2.47	0.47	0.5	0	0.94	0	1.9	2.17	2.72	1.95	0	0.7	28.88	51.07	16.23	24.5	12.88	15.45	6.66	2.42	21.56	11.83	10.79
U51;ENSG00000207047;SNORD51_chr2_207026602_207026681	1.39e-10	114.18	242.82	245.37	290.62	109.95	113.23	248.44	292	25.23	432.88	23.09	143.56	190.12	149.15	548.9	503.62	281.82	40.41	359.81	116.81	600.51	293.64	27.33	29.05	234.54	100.25	93.35	162.4	80.52	93.36	40.82	140.31	107.01	155.97	139.13	85.28	170.09	290.19	196.12	1260.76	762.05	461.78	264.58	262.25	223.1	1263.82	472.3	867.42
U83A;ENSG00000209482;SNORD83A_chr22_39711217_39711312	1.5e-10	76.56	79.66	103.94	148.23	66.49	31.97	141.16	69.52	10.51	24.67	16.03	10.97	22.63	68.72	192.7	176.88	81.12	16.37	168	158.83	172.66	164.38	2.12	3.39	18.4	6.03	1.32	4.88	0.81	0.66	26.62	18.6	40.04	19.92	35.46	10.15	6.33	346.32	552.03	181.27	219.82	521.48	110.24	158.09	57.47	896.71	511.93	368.95
ACA51;ENSG00000271798;SNORA51_chr20_2635712_2635844	1.81e-10	0.79	0.66	1.23	3.01	2.93	0	0	0	0.54	0	0	0.72	0	1.06	2.81	3.48	4.34	0.23	3.07	7.4	4.22	16.18	0	0	0	0.62	0.24	0	0	0	0	0	0	0	0	0	0	10.77	7.53	9.47	10.58	5.19	0	0	0	34.75	1.99	5.43
ACA48;ENSG00000209582;SNORA48_chr17_7478030_7478165	2.19e-10	6.95	3.23	21.65	32.42	6.87	4.73	19.93	8.92	0	2.18	0	0	3.55	3.1	9.62	27.24	10.96	1.78	9.01	13.26	35.12	31.65	0	0.34	6.49	0	1.17	0.49	0.57	0.47	1.04	7.5	1.71	2.68	5.78	0	1.38	62.17	104.32	26.94	41.38	22.85	21.99	29.54	11.93	46.73	27.2	37.21
HBI-61;ENSG00000221420;SNORA81_chr3_186504463_186504641	2.23e-10	5.87	10.8	2.74	14.56	8.26	2.49	2.16	0	2.01	0.83	1.72	0	1.35	1.57	9.4	24.15	5.91	3.54	19.39	5.5	7.85	10.02	3.12	2.86	3.7	5.54	3.2	1.87	6.94	6.01	3.17	0	2.93	6.61	4.39	4.54	9.67	20.82	93.71	32.62	13.1	27	6.43	42.39	9.06	9.68	5.9	14.13
ENSG00000201592;snoU2_19_chrX_20154424_20154503	2.53e-10	2.62	5.49	16.36	10.02	2.92	5.57	3.23	7.58	0.9	51.8	5.13	13.16	6.04	5.26	28.03	17.37	12.62	2.64	20.41	14.35	17.56	11.21	3.81	4.07	2.76	4.13	5.56	6.7	0.97	8.7	1.77	12.76	3.64	4.55	4.91	2.03	7.01	17.91	23.99	25.76	58.62	34.53	11.5	5.58	0	144.44	26.42	40.66
ACA61_chr1_28906275_28906405	2.54e-10	7.21	7.38	4.99	22.95	10.1	3.78	16.75	9.26	1.65	3.39	2.35	4.38	5.53	5.36	8.56	43.6	8.44	0.92	28.05	10.01	17.16	23.27	0	0.35	10.11	0	0.49	0.51	0.59	1.45	2.17	0	3.11	4.87	5	2.48	2.5	37.19	113.4	31.46	14.32	23.72	15.81	3.41	2.48	57.33	14.12	41.38
U33;ENSG00000199631;SNORD33_chr19_49993872_49993956	1.55e-09	85.23	45.5	113.55	162.7	64.1	35.52	107.8	128.49	36.47	142.77	27.76	40.54	36.92	37.98	147.29	179.79	124.98	19.91	182.53	133.09	175.17	160.33	12.56	10.93	54.54	8.75	10.84	9.45	9.13	5.21	53.45	54.02	26.04	37.5	35.43	26.76	19.8	239.4	175.75	90.24	209.65	264.02	64.96	178.55	38.18	475.79	152.32	178.59
mgU6-47;ENSG00000207297;SNORD7_chr17_33900675_33900772	1.76e-09	25.71	34.08	21.7	63.4	12.71	12.63	21.07	9.29	2.21	1.51	3.14	1.95	12.32	2.86	43.85	75.61	14.72	4.32	66.66	18.4	20.07	89.66	0.52	0.47	15.77	5.06	3.24	1.37	2.38	2.58	2.9	5.21	5.35	2.79	8.02	3.32	3.34	49.72	156.69	82.94	162.7	84.55	180.77	86.54	248.35	241.71	256.13	700.72
mgU2-25/61_chr1_109642814_109643234	1.93e-09	16.71	15.45	15.93	17.62	11.46	8.23	12.88	2.16	3.94	5.27	1.22	2.96	8.6	7.67	14.2	38.87	12.45	3.09	21.82	19.47	11.34	23.85	0.97	0.33	4.72	1.96	1.81	3.5	3.13	2.86	3.71	1.82	3.18	4.33	6.22	2.32	2.78	20.76	71.76	42.97	27.85	13.12	21.86	28.63	6.94	142.72	22.59	24.04
U43;ENSG00000263764;SNORD43_chr22_39715055_39715118	2.07e-09	1004.04	591.94	1221.76	1274.61	655.56	763.39	1453.92	919.63	175.74	850.96	261.32	430.69	546.97	300.49	1427.72	1090.21	769.89	230.38	1792.68	822.31	1422.26	734.1	88.17	66.8	434.59	157.62	155.91	200.9	121.27	166.15	255.14	454.4	216.57	371.41	617.88	243.67	241.84	1780.12	2454.13	1633.19	1531.42	1774.82	877.14	1360.06	496.91	3565.79	1651.38	1423.11
HBII-142;ENSG00000212158;SNORD66_chr3_184043483_184043559	2.3e-09	2045.4	3239.68	3282.27	3758.72	2073.39	1769.17	2929.79	4369.48	1016.85	2694.61	807.52	1946.49	1689.96	1888.65	4928.71	4624.97	2998.5	871.5	3189.49	1860.94	5874.2	2673.52	649.68	604.75	1602.53	2559.99	1075.9	1880.32	1741.7	2045.19	1091.65	2395.31	1789.45	1950.42	2339.95	1474.67	1552.79	4241.47	2815.83	16682	7046.47	2282.26	5103.34	6150.74	6363.77	6970.5	3524.09	6313.2
U58B;ENSG00000271982;SNORD58B_chr18_47018033_47018099	5.35e-09	141.04	132.5	161.14	299.15	137.09	62.06	240.78	190.18	40.89	174.5	108.73	75.71	82.88	39.81	290.05	382.46	193	34.72	426.58	315.66	373.19	372.03	22	25.66	108.72	22.21	18.97	17.99	10.43	6.61	139.87	98.99	157.33	51.65	60.59	19.4	19.54	517.61	320.12	211.88	237.98	577.14	133.92	213.2	82.34	896.8	508.72	420.76
ACA58_chr3_131197940_131198077	5.42e-09	88.26	69.43	98.39	178.64	53.59	56.32	77.62	43.97	8.36	22.52	7.44	6.94	48.98	50.86	205.82	244.97	55.39	12.48	189.36	109.3	128.26	176.72	3.68	3.03	59.18	9.59	3.91	3.88	5.62	3.67	27.78	44.37	42.62	30.36	150.87	42.38	12.54	173.42	605.96	365.85	74.76	87.56	58.35	278.18	126.98	581.94	149.34	128.33
U64;ENSG00000207405;SNORA64_chr16_2012973_2013107	5.71e-09	10.11	4.56	7.27	14.85	7.5	5.13	5.74	4.49	1.07	1.1	0	0	3.58	7.28	17.99	29.73	9.61	0.9	18.15	17	6.24	17.27	0	0	0	0.61	0	0.5	0	0.94	1.05	3.78	0.86	2.7	8.73	2.41	1.04	14.86	71.71	23.74	0	23.02	6.82	23.15	7.21	59.91	19.57	24.09
14q(I-7);ENSG00000200632;SNORD113-7_chr14_101407462_101407539	5.73e-09	33.65	29.3	16.78	25.7	29.94	21.58	13.24	0	0	1.9	1.32	1.23	6.19	3.6	21.56	67.29	23.42	16.27	54.96	39.94	25.21	34.48	0.65	0	19.81	0	3.26	4.29	3.98	1.62	3.64	16.35	1.49	9.34	6.71	8.33	2.4	152.49	36.38	85.13	42.09	8.85	32.45	22.89	33.28	81.48	50.81	32.44
HBII-382_chr1_109643154_109643236	5.8e-09	77.17	68.84	76.86	84.52	56.27	38.77	54.42	10.97	19.11	24.96	6.18	13.84	43.63	35.52	69.79	191.56	56.18	13.47	108.22	88.89	57.54	112.35	4.29	1.68	21.28	8.97	8.42	17.75	15.9	14.49	17.11	3.07	14.03	19.75	29.97	9.79	13.52	89.78	329.8	204.14	113	58.24	102.56	129.07	31.28	716.96	111.42	100.15
U81_chr1_173833283_173833360	6.1e-09	117.11	89.03	411.05	208.14	80.83	64.73	365.67	194.48	28.65	248.55	31.57	89.57	266.18	95.38	335.39	292.9	177.49	36.41	269.58	235.41	309.75	147.14	18.9	15.49	130.18	12.72	37.07	44.65	30.85	35.71	61.89	264.91	178.44	92.24	154.44	122.88	88.12	185.56	279.26	469.68	763.55	367.39	430.64	600.89	187.22	1036.98	440.37	565.31
U15B;ENSG00000207445;SNORD15B_chr11_75115464_75115610	1.04e-08	50.71	19.73	75.67	109.08	32.83	18.52	52.68	4.13	1.47	2.01	0.7	0.65	13.14	8.59	63.56	74.56	60.82	7.81	115.27	65.8	97.47	78.07	0.69	0	10.51	3.37	0.86	0.91	1.58	0.43	0	6.94	5.94	4.34	12.47	0	2.86	143.31	128.87	64.64	140.37	155.01	62.6	261.15	19.87	448.05	150.98	196.69
HBII-234;ENSG00000212534;SNORD70_chr2_203141153_203141241	1.13e-08	11.8	3.95	25.73	20.27	7	2.22	26.1	6.82	0	1.66	0	0	10.85	6.31	35.69	19.08	19.44	4.41	22.94	27.63	28.41	16.12	0	0	0	2.79	1.43	0.75	0.87	0.71	0	0	0	5.12	5.89	1.83	1.58	49.92	129.4	16.72	94.84	42.67	18.1	105.33	3.65	162.29	62.34	56.85
HBII-276_chr8_67834708_67834784	1.87e-08	136.36	81.05	410.02	236.87	124.34	43.07	102.24	39.4	9.36	55.74	9.33	26.1	87.79	43.75	232.97	170.4	164.19	44.73	243.92	187.37	284.59	165.35	9.24	9.66	57.34	31.14	18.57	20.87	8.06	18.08	11.06	59.63	18.15	47.31	85.03	21.1	16.4	472.72	279.63	172.47	292.33	255.58	242.02	173.91	109.57	615.26	401.48	521.02
ENSG00000265706;SNORD53_SNORD92_chr2_29150849_29150926	1.9e-08	47.11	15.78	54.53	77.09	41.91	11.42	21.51	3.89	1.85	7.59	0	2.45	9.29	12.6	55.1	47.5	44.37	18.21	34.02	73.57	79.24	48.28	0.65	0	8.49	4.24	1.63	5.15	0	1.62	1.82	13.08	4.48	9.34	15.11	4.17	3	40.42	83.46	46.97	162.33	26.56	61.94	91.56	8.32	162.95	74.52	46.34
ACA3-2;ENSG00000212607;SNORA45_chr11_8706985_8707116	1.95e-08	66.82	51.94	39.66	62.25	48.95	44.25	65.51	25.28	4.37	17.94	9.33	7.98	25.61	35.09	42.47	94.72	35.32	5.95	55.68	24.84	51.08	48.91	1.93	2.11	18.4	10.65	6.26	5.58	8.82	5.27	9.68	11.6	8.82	11.73	16.86	17.23	7.79	53.2	69.55	522.12	49.74	52.31	20.92	94.69	73.75	280.12	46.04	68.45
U77_chr1_173835438_173835508	1.98e-08	8.87	7.43	9.22	22.58	2.19	6.97	18.18	4.27	0	0	0	2.7	13.6	3.95	18.42	6.52	12.86	0.43	31.63	2.31	7.91	25.26	0	0	6.22	0	0	0	0	0	0	3.59	1.64	0	1.84	0	0	26.24	36.44	11.29	19.81	9.73	9.72	25.15	4.57	48.82	29.77	15.27
U42A;ENSG00000238649;SNORD42A_chr17_27050447_27050510	2.44e-08	447.88	258.2	927.82	648.27	386.77	142.31	1054.65	222.8	46.19	80.93	62.53	67.29	162.21	59.22	788.31	704.3	967.43	214.8	714.52	922.22	1154.49	535.16	16.68	10.89	158.66	94.31	36.74	34.53	16.98	17.8	113.15	111.61	76.44	139.46	147.31	65.99	54.8	2075.69	1654.78	676.17	1150.4	863.13	1028.12	1520.47	395.5	2744.31	1378.9	1298.87
ENSG00000238327;snoU13_chrX_23525328_23525430	2.55e-08	18.35	12.8	63.53	56.43	21.16	1.92	35.08	5.89	0.7	4.31	0	0.93	23.44	16.35	90.71	86.92	64.87	6.75	57.48	165.54	114.56	64.42	0	0	49.29	2.41	1.85	3.25	1.51	0.61	1.38	9.91	3.39	7.07	8.9	7.89	1.36	300.52	89.13	30.01	50.08	194.41	11.17	108.34	31.51	1048.92	212.92	217.56
U62A_chr9_134361051_134361137	3.58e-08	65.17	48.5	82.73	105.97	54.58	16.5	23.73	45.33	18.23	22.11	10.61	26.4	38.85	46.79	131.02	149.04	81.22	21.53	140.79	62.19	125.94	175.2	19.87	5.34	38.06	13.31	17.53	16.16	18.73	9.46	19.58	29.32	26.11	26.17	30.1	13.07	13.97	123.54	129.5	113.17	102.41	75.4	52.89	61.57	74.6	338.68	154.89	58.16
ACA57;ENSG00000251898;SCARNA11_chr12_6690638_6690775	3.88e-08	13.7	7.01	11.85	15.98	10.15	24.03	14.03	0	0.52	13.94	2.97	1.39	7	6.1	18.96	19.02	10.8	5.04	17.75	9.5	12.21	15.59	0.74	1.35	1.6	1.2	2.99	3.88	1.69	0.92	2.06	0	0.84	5.28	5.69	3.53	2.03	21.81	42.33	15.76	30.58	15.01	16.67	22.64	7.05	33.49	30.63	13.1
U93;ENSG00000252481;SCARNA13_chr14_95999691_95999966	4.25e-08	14.08	17.83	21.93	25.42	12.41	12.73	18.7	9.89	2.35	12.87	2.6	4.16	12.25	18.31	46.04	45.86	18.29	5.58	29.59	44.55	33.59	47.43	0.92	0.84	12	3	1.5	1.94	0.84	0.69	2.57	14.79	5.06	5.28	4.27	6.47	2.37	65.42	52.92	29.87	44.18	50.04	17.51	64.69	15.28	83.73	71.8	41.9
U18C;ENSG00000199574;SNORD18C_chr15_66793588_66793656	4.43e-08	442.82	309.56	275.01	650.67	435.46	236.03	400.27	48.37	2.09	25.74	8.92	16.64	62.98	44.76	509.12	519.03	218.06	23.21	615.4	356.41	549.66	660.11	2.95	2.69	169.56	7.19	1.84	2.91	3.37	4.59	14.4	110.91	28.7	88.43	104.37	21.19	13.55	741.45	3008.04	280.4	869.94	775.57	303.42	381.69	282.18	2260.75	838.62	843.32
ACA62_chr17_62223698_62223831	4.43e-08	12.54	8.53	9.77	34.4	13.36	6.65	14.45	9.06	0	1.1	2.3	0.71	7.21	5.24	8.37	29.95	7.53	2.25	54.85	17.13	14.68	24.09	0	0	3.29	0	0.71	0	0	1.42	0	13.33	3.04	5.44	4.89	0	1.4	25.67	41.11	18.8	7	28.34	10.3	56.63	4.84	51.74	35.49	8.09
U54;ENSG00000238650;SNORD54_chr8_56986394_56986460	5.05e-08	131.64	64.28	266.13	266.24	124.31	30.29	96.31	45.28	1.08	15.46	4.59	2.86	90.08	10.48	259.37	502.27	160	24.35	277.28	308.32	318.68	353.29	0.76	0	46.13	9.87	2.85	6	2.32	1.89	4.24	57.11	8.69	27.19	50.81	9.7	10.47	476.97	711.24	276.81	321.97	314.34	219.77	213.2	33.9	914.05	382.53	409.97
SNORD121B;ENSG00000238300;SNORD121B_chr9_33934294_33934374	5.17e-08	6.48	4.34	16.16	14.85	1.92	1.83	7.97	14.98	0.89	0	0	0	0	1.73	2.31	11.43	10.68	0.37	10.08	8.1	6.94	6.64	0	0	0	1.02	0	0.83	1.92	0	0	3.15	1.44	0	0	4.01	0	8.85	18.55	14.13	69.47	8.52	8.52	22.04	12.02	35.66	42.41	22.31
U59A;ENSG00000207031;SNORD59A_chr12_57038810_57038885	7.62e-08	189.27	208.18	342.23	271.64	187.43	119.84	180	159.67	32.25	134.36	16.2	89.41	108.01	83.12	363.88	335.14	264.39	93.03	252.5	142.38	410.32	259.54	22.74	25.68	98.75	87.04	43.07	104.86	42.89	88.28	54.18	70.49	59.77	101.86	106.82	72.67	46.76	296.04	390.93	635.69	758.96	286.2	417.76	1004.35	243.38	1299.93	472.82	718.09
mgU12-22/U4-8;ENSG00000251992;SCARNA17_chr18_47340392_47340813	9.78e-08	6.47	2.92	5.04	4.27	2.03	1.41	3.67	1.44	0.68	0.7	0	1.13	0	1	2.21	4.39	2.73	2	5.32	5.44	3.33	4.67	0.24	0.22	3.14	1.18	1.05	0.79	0.92	0.3	0.67	0.6	0.41	0.43	0.31	1.15	0.33	7.81	5.54	2.44	7.78	0.82	3.27	2.12	1.54	8.21	7.51	10.28
mgU12-22/U4-8;ENSG00000252139;SCARNA18_chr18_47340392_47340813	9.78e-08	6.47	2.92	5.04	4.27	2.03	1.41	3.67	1.44	0.68	0.7	0	1.13	0	1	2.21	4.39	2.73	2	5.32	5.44	3.33	4.67	0.24	0.22	3.14	1.18	1.05	0.79	0.92	0.3	0.67	0.6	0.41	0.43	0.31	1.15	0.33	7.81	5.54	2.44	7.78	0.82	3.27	2.12	1.54	8.21	7.51	10.28
U38A;ENSG00000202031;SNORD38A_chr1_45243513_45243584	1.26e-07	950.81	1119.48	704.31	1455.9	887.6	992.77	1010.96	252.82	83.11	236.38	76.95	135.59	268.25	358.73	1001.77	1541.52	582.86	237.94	1287.27	824.3	1295.44	1240.31	38.13	38.73	475.21	48.23	30.89	53.02	49.58	48.35	147.9	386.2	245.89	258.05	469.21	162.45	143.53	1239.99	1451.21	1745.89	1530.61	1059.74	798.85	1394.93	788.74	3322.05	1629.36	1741.87
HBII-420;ENSG00000221539;SNORD99_chr1_28905254_28905334	1.33e-07	1272.93	518.71	1763.06	1709.84	887	311.06	1183.83	1490.69	440.59	1775.91	491.5	595.52	396.41	176.77	1640.21	1193	1067.05	359.96	1444.16	1809.52	2205.9	1241.97	255.45	249.58	397.88	131.68	54.92	81.85	29.7	56.26	1127.14	579.49	239.42	296.84	465.57	190.52	76.2	2901.5	2115.25	1238.13	2420.03	2135.46	1678.65	1416.28	721.13	5941.54	3340.28	3435.77
U31_chr11_62620796_62620867	1.49e-07	2056.2	4086.05	2174.28	3515.88	1310.32	1275.33	1998.61	1761.3	524.71	3712.14	428.95	1819.79	1327.83	1189.27	4411.95	5312.77	1960.89	332.36	4176.54	1382.19	4081.43	2615.11	334.69	255.6	1910.03	743.01	390.16	728.28	692.03	649.66	775.02	1551.87	989.21	1509.06	1273.05	834.79	1106	2211.29	2908.21	8564.07	4963.08	3270.32	2974.92	2734.06	1915.51	7029.27	2616.52	6846.99
SNORD123;ENSG00000239112;SNORD123_chr5_9548947_9549017	1.51e-07	69.51	13.62	39.17	50.81	63.59	4.88	5.45	38.46	8.12	4.17	5.78	5.39	37.4	11.86	121.06	43.48	18.96	7.66	31.63	73.89	35.61	88.4	1.43	0	34.2	3.49	0.9	1.89	1.09	6.24	4	21.56	9.02	21.81	31.35	2.29	4.61	70.64	11.75	35.47	46.23	43.76	12.96	6.29	31.99	309.22	93.04	5.09
ACA24_chr4_119200344_119200475	1.57e-07	41.36	233.06	61.96	358.35	98.48	29.63	48.89	22.98	2.18	6.73	5.44	2.18	69.5	42.54	249.15	244.41	190.46	3.2	174.76	113.03	491.64	172.53	4.24	4.93	93.65	29.44	6.5	30.44	19.4	14.39	3.23	90.83	51.18	53.13	71.42	19.69	37.9	223.64	15.81	568.95	31.97	10.46	34.86	43.96	469.56	914.77	46.04	13.69
ENSG00000202252;SNORD14C_chr11_122930043_122930130	1.92e-07	128.86	85.9	407.1	225.48	90.22	23.63	162.79	41.37	1.64	15.14	3.5	10.88	71.33	60.62	343.99	421	195.01	68.33	424.54	469.49	405.45	397.36	0	1.58	100.34	16.91	5.06	12.18	4.41	4.32	9.68	57.98	17.21	39.33	92.25	5.54	12.22	755.61	917.07	186.04	394.35	486.49	164.71	268.84	40.56	1227.72	666.56	414.82
U100;ENSG00000252712;SCARNA14_chr15_66639543_66639680	2.23e-07	2.28	1.27	4.74	7.26	4.51	0.36	0	6.6	0	1.07	0	1.39	1.75	1.02	5.42	4.47	0.7	0.22	2.96	0	10.18	9.1	0.37	0.67	1.6	1.2	0	0.49	0.56	0.92	2.06	1.85	2.53	0	4.74	1.18	1.02	4.15	21.17	2.49	6.8	2.5	3.33	0	0	16.75	1.91	10.48
ENSG00000202269;U8_chr5_15110895_15111029	2.25e-07	0	0.65	3.64	5.94	0	0.37	3.82	8.99	1.6	4.38	0	2.13	1.79	1.04	2.77	1.14	1.78	0	4.54	3.64	0	3.98	0.38	0.69	4.91	0	0	0	0	0	1.05	0	0	2.02	0	2.41	0.35	0	3.71	0.85	0	5.11	0	3.31	2.4	17.12	5.87	2.68
U48;ENSG00000201823;SNORD48_chr6_31803039_31803103	2.7e-07	1387.58	1123.75	4877.28	3240.8	1185.57	558.98	3254.26	630.1	74.32	327.86	88.4	133.99	1210.83	539.89	4803.71	3263.06	4012.81	699.57	3665.25	3453.03	6072.62	2342.22	131.4	200.19	699.58	606.78	425.33	401.81	312.83	243.44	76.46	855.57	279.54	942.97	650.68	219.93	319.4	7981.02	3878.78	3402.83	10115	5088.51	4512.89	7766.97	2680.95	21616.7	4947.03	5410.25
U74_chr1_173836811_173836883	2.85e-07	158.22	142.08	291.31	400.86	113.03	79.34	376.57	162.08	21.73	145.96	12.65	44.58	171.97	117.3	455.63	496.93	326.62	47.6	433.47	260.52	534.94	287.41	11.14	12.73	133.05	54.37	62.68	48.62	46.78	39.88	33.07	234.13	90.94	87.33	129.15	113.49	78.79	467.22	324.68	439.12	815.85	264.85	352.98	849.95	160.03	783.52	412.62	480.25
U17a_chr1_28833876_28834083	3.25e-07	21.2	42.26	7.86	34.69	17.96	3.57	13.03	5.83	0	0.71	0	0.46	5.8	39.14	17.97	69.02	15.95	0.29	72.63	23.65	22.96	102.59	0	0	20.16	0	0.15	1.93	0	0	0.68	1.23	1.68	0.88	1.89	1.56	2.92	15.16	69.01	82.01	6.76	23.24	7.74	12.88	1.56	61.11	24.14	10.43
ACA3;ENSG00000200983;SNORA3_chr11_8705773_8705903	4.07e-07	88.17	50.99	76.17	145.35	77.25	57.81	133.98	18.53	3.85	4.52	3.13	4.38	12.9	32.15	114.11	185	63.85	14.99	191.68	77.59	124.39	134.15	2.33	1.42	45.5	6.94	6.06	5.62	2.96	3.38	3.25	13.63	7.11	19.47	39.98	12.4	13.21	156.43	179.02	85.64	89.49	118.6	75.52	173.78	24.77	352.82	141.19	124.15
ENSG00000200879;SNORD14E_chr11_122928785_122928869	4.43e-07	11.12	16.55	9.62	16.51	8.24	5.24	6.07	0	1.7	0	0	1.13	8.52	9.91	17.59	29.06	4.52	1.42	19.21	7.72	16.53	42.19	0.6	0	12.98	0.97	0.75	0	0.91	0	1.67	0	0	0	3.08	0	1.1	38.78	113.89	18.86	5.52	32.49	18.95	26.26	0	61.17	40.41	25.51
U22_chr11_62620381_62620507	4.82e-07	23.98	23.53	50.23	77.33	20.23	8.96	36.58	21.5	0.57	6.99	4.04	3.77	1.9	27.63	91.22	120.33	42.01	10.23	109.31	40.02	97.33	128.49	0.8	1.46	45.19	11.72	7.51	4.22	3.06	2.99	3.35	18.08	7.34	16.49	32.99	12.79	4.05	116.22	164.94	92.85	81.24	84.27	38.04	80.84	25.55	159.22	66.58	93.91
U28_chr11_62622092_62622167	5.12e-07	1062.41	535.49	1364.62	1371.37	767.14	308.73	1507.95	307.37	52.18	107.1	51.3	86.89	257.31	197.63	1627.64	1671.62	829.86	158.23	1772.87	1773.25	1338.16	1578.5	13.38	4.89	630.28	26.11	17.14	30.84	7.15	6.66	138.25	285.31	91.19	245.66	370.43	115.42	54.76	2892.51	2941.82	604.06	1554.95	2335.01	572.14	1251.03	140.91	4606.78	2603.97	1716.77
14q(II-22);ENSG00000202293;SNORD114-22_chr14_101449262_101449334	6.74e-07	261.77	299.82	387.67	181.21	159.95	239.37	109.61	108.05	57.28	358.83	32.33	97.02	205.04	105.76	279.01	384.86	181.75	81.54	240.5	175.18	257.85	253.02	48.05	80.85	142.12	100.81	84.45	105.5	64.85	49.42	89.47	94.35	65.42	122.26	59.19	124.62	48.68	812.72	146.33	828.05	1201.29	283.77	589.35	250.71	1364.72	514.43	727.51	529.76
U36A;ENSG00000199744;SNORD36A_chr9_136217310_136217383	6.94e-07	2.84	4.75	4.42	21.67	7.36	2.01	13.95	0	0.97	0	0	0	6.52	1.9	45.45	29.2	25.98	3.67	35.86	39.88	30.37	43.62	0	0	2.98	0	0.43	0	0	0	0	0	3.93	6.15	1.77	0	0.63	54.22	23.68	13.92	38.02	9.33	6.22	18.1	8.77	109.3	53.56	39.07
ENSG00000212309;SNORD70_chr2_203142831_203142915	7.65e-07	28.41	8.27	53.89	28.3	22.89	4.66	36.44	3.57	0.85	3.48	4.83	4.5	14.2	0	30.78	30.87	29.41	7.11	55.24	38.58	66.1	18.99	0.6	0	15.58	2.92	0.37	2.36	3.65	2.98	0	9	6.17	6.43	16.95	7.64	6.05	69.12	141.38	35.02	115.86	28.43	40.6	141.79	3.82	163.13	74.6	106.3
ACA31_chr13_45911614_45911744	7.97e-07	48.09	68.44	38.71	289.17	61.2	26.83	24.63	11.58	6.05	2.26	0	1.46	14.74	68.58	205.4	371.19	85.5	6.69	296.09	145.18	313.11	635.16	0.39	0	97.73	1.26	2.18	5.11	0.59	0.97	9.75	46.74	16	22.94	39.98	16.12	5.71	67.82	250.37	4758.53	50.12	65.89	19.32	187.41	118.9	1199.6	102.86	82.77
ACA4;ENSG00000263776;SNORA4_chr3_186505401_186505538	1.16e-06	8.37	1.91	5.93	8.71	2.82	0.72	3.74	0	0	0	0	0	3.5	0	4.06	5.59	1.39	0	2.96	4.75	4.07	2.6	0	0	3.2	0	0	0	0	0	0	1.85	0	1.32	1.9	0	0	13.5	16.33	4.98	0	20.01	1.67	9.7	0	8.37	13.4	15.71
U62B_chr9_134365872_134365958	1.19e-06	67.58	51.53	77.09	170.48	51.89	25.6	31.15	66.26	13.26	37.42	10.61	18.7	36.07	38.72	131.02	188.08	74.04	16.67	178.34	81.03	106.56	138.1	12.27	4.27	38.06	14.26	14.98	17.7	7.14	11.64	27.74	29.32	26.11	23.03	36.12	20.54	8.6	103.77	144.85	143.43	107.81	95.24	39.67	107.75	59.68	258.99	106.3	87.24
snR38C_chr17_74554871_74554951	1.37e-06	18.15	19.53	28.27	59.39	22.1	1.83	23.9	14.98	0.89	5.48	0	2.36	8.94	8.66	73.82	64.8	39.76	3.36	57.97	52.63	72.84	50.92	1.88	0.57	10.9	6.12	2.35	0.83	0	2.34	5.26	22.05	7.91	10.12	3.23	2.01	2.89	72.54	119.52	56.54	40.53	42.62	34.08	55.11	16.03	142.65	91.34	62.47
SNORD126;ENSG00000238344;SNORD126_chr14_20794608_20794685	1.53e-06	92.88	73.25	46.14	100.22	79.84	27.92	61.22	7.78	4.62	13.28	2.63	3.68	24.76	18	91.03	176.14	61.63	24.02	167.51	69.36	46.82	82.76	5.21	1.79	36.79	10.6	8.96	17.17	4.98	12.17	0	16.35	8.21	12.84	26.86	2.08	10.79	58.79	73.83	98.34	96.2	22.13	44.24	108.73	33.28	199.99	64.36	125.11
ENSG00000200496;U8_chr11_123172098_123172231	1.72e-06	14.1	0	15.87	71.8	0	1.48	18.3	6.79	0	8.84	0	2.86	5.4	0	33.47	88.7	32.29	0.45	0	24.47	23.06	0	0	0	19.77	1.85	0.47	1	0	0.47	4.24	7.61	5.22	0	7.82	6.06	1.4	65.24	23.04	112.78	206.48	72.14	12.02	0	9.69	99.17	65.07	40.46
ACA26;ENSG00000252808;SCARNA4_chr1_155895748_155895877	1.74e-06	52.5	41.92	42.78	89.42	27.54	14.85	25.81	14	7.76	7.97	3.95	5.15	7.43	15.12	117.86	172.18	30.69	7.2	150.76	76.93	77.8	146.22	0	1.07	39.05	1.91	2.44	3.61	2.39	2.92	2.18	11.77	3.14	13.31	14.1	8.75	5.04	58.42	326.76	111.84	43.29	61.08	31.86	78.97	22.47	173.32	54.88	50.04
U90;ENSG00000238741;SCARNA7_chr3_160232694_160233024	1.82e-06	1.59	1.86	1.98	1.21	2.82	0.45	1.95	0.92	0.44	0.45	0	0	1.46	0.85	7.34	9.79	1.74	0.73	7.4	1.49	1.7	2.17	0	0	0.67	0.75	0.1	0.2	0.47	0	0	2.31	0.35	0.28	1.19	0.49	0.42	4.76	15.38	12.45	0	2.09	0.7	6.74	0.98	13.96	3.99	9.83
ENSG00000253094;SNORD36_chr13_23377284_23377363	2.12e-06	3.94	5.49	2.04	10.02	7.78	3.09	16.13	0	0	0	0	0	0	0	32.7	21.23	12.62	1.51	17.86	32.79	21.07	8.97	0	0	2.76	2.07	0	0.84	0	0	0	15.94	1.46	0	3.27	0	0	23.29	27.12	11.45	17.59	12.95	8.63	27.9	4.06	122.77	33.03	13.55
U38B;ENSG00000207421;SNORD38B_chr1_45244061_45244130	2.3e-06	154.5	123.06	205.65	326.42	128.99	85.57	156.71	78.01	14.42	50.74	17.59	41.02	86.22	76.2	272.28	414.58	173.06	38.42	344.14	170.98	296.99	266.42	9.44	8.63	113.52	24.81	25.88	31.57	15.52	19.89	42.6	149.42	55.74	55.95	123.46	62.66	24.05	241.57	351.71	287.85	288.07	167.69	154.47	293.33	106.62	561.24	271.77	294.3
U36B;ENSG00000200831;SNORD36B_chr9_136216948_136217023	2.37e-06	9.67	5.78	36.59	21.1	8.19	3.26	23.77	0	0	5.84	0	2.52	12.71	1.85	27.05	40.62	13.28	2.39	24.18	15.1	14.79	23.59	0	0	5.81	0	0.42	3.52	0	1.67	1.87	3.36	2.3	3.6	0	2.14	2.46	28.28	69.18	31.63	43.19	22.71	15.14	17.62	4.27	53.21	24.34	14.27
ACA47_chr17_75085388_75085575	3.21e-06	0	1.87	3.48	4.26	3.73	0	1.37	1.61	0	0	0	0.51	3.85	2.24	4.97	6.57	1.53	0	8.69	3.49	1.49	7.63	0	0.25	2.35	0.44	0.34	0	0	0.34	2.27	1.36	0.31	0	0.7	0	0.5	0.76	5.77	4.26	0	1.84	1.22	7.12	0	6.15	2.81	0
U27_chr11_62622483_62622555	3.56e-06	1567.77	1495.48	4192.64	2682.47	1150.55	690.3	4098.05	1201.06	195.55	989.32	108.23	702.74	1021.91	698.02	4290.08	4381.46	2905.33	551.31	4457.71	3146.49	4660.52	2065.89	110.03	63.66	955.54	566.33	374.8	576.11	427.39	564.46	272.31	1334.92	698.84	645.01	997.31	554.1	381.12	5394.57	4353.43	5283.53	6263.41	5245.02	2823.86	6139.22	1249.14	14712.8	5581.22	6733.39
ACA63;ENSG00000221643;SNORA77_chr1_203698708_203698833	4.01e-06	5.83	12.56	6.49	6.36	9.27	3.14	6.15	4.82	1.14	1.17	0.81	2.28	3.83	8.91	19.28	7.35	14.5	7.67	6.48	10.41	13.38	22.77	2.82	3.32	7.01	16.41	16.65	11.69	9.86	8.04	2.25	4.05	6.93	10.12	11.43	5.16	9.65	20.47	30.47	26.35	33.5	16.44	25.56	14.17	15.45	41.27	10.48	11.47
U91;ENSG00000252139;SCARNA18_chr18_47340730_47340813	4.53e-06	28.75	14.65	23.37	21.47	9.27	7.07	12.29	0	3.43	3.52	0	5.7	0	5.01	11.12	22.05	13.16	9.71	26.73	25.37	13.38	21.35	1.21	1.11	13.14	5.91	5.3	3.99	4.62	0.75	3.38	3.04	2.08	2.17	1.56	5.8	1.67	34.12	21.86	9.54	39.08	4.11	16.43	10.63	3.86	41.27	34.6	43.03
HBII-289;ENSG00000212283;SNORD89_chr2_101889397_101889511	4.56e-06	45.65	50.45	187.76	189.97	35.2	12.91	74.07	5.28	17.55	20.59	4.46	11.65	29.39	51.27	128.36	200	89.04	19.44	227.23	95.52	139.25	113.83	3.09	1.62	13.44	14.38	9.4	6.99	4.05	5.5	6.17	15.53	6.58	14.26	20.5	7.06	8.95	241.75	251.09	70.68	118.26	153.11	54.02	93.16	101.59	221.05	96.5	110
SNORD124;ENSG00000238793;SNORD124_chr17_38183794_38183898	4.72e-06	9	5.86	10.91	19.09	2.22	4.24	8.6	0	0	0	0.98	0	0	1.34	16.02	23.52	10.53	2.59	23.33	7.81	16.05	22.2	0	0.44	4.2	0	0.61	0	0	0.6	0	2.43	0	2.6	1.25	4.64	0.45	15.01	60.41	5.45	17.86	16.44	4.38	17	3.09	66.03	2.52	13.77
U66;ENSG00000207523;SNORA66_chr1_93306275_93306408	5.26e-06	1.57	0	1.22	4.49	1.16	0.74	1.93	2.26	0.54	0	0	0	0	1.05	9.76	12.67	3.95	0.23	12.19	1.22	8.39	14.72	0	0	1.65	0	0	0.5	0	0	0	0	0.43	0.68	0	0	0	3.21	43.6	19.65	0	7.73	1.72	0	0	21.56	1.97	2.7
ENSG00000252787;SNORD19B_chr3_52722898_52722977	6.29e-06	53.81	71.42	12.27	182.89	111.9	10.52	11.29	30.34	1.8	14.8	6.41	7.18	165.98	31.58	315.32	218.04	27.64	0.38	211.8	219.28	115.89	367.61	13.35	2.9	573.93	2.07	1.19	0.84	0	0.79	10.65	66.96	47.32	23.91	45.83	10.15	7.6	84.19	17.73	57.24	17.59	4.32	14.38	16.74	40.56	245.54	36.33	40.66
U52;ENSG00000201754;SNORD52_chr6_31804852_31804919	6.59e-06	106.54	188.72	291.08	412.65	99.59	56.05	349.22	401.53	45.59	267.69	27.16	184.38	88.76	132.12	398.45	404.08	333.67	33.32	381.28	190.47	607.33	232.06	26.17	17.09	97.39	81.47	54.21	94.54	54.78	86.57	68.91	127.55	79.65	109.83	134.79	54.94	99.02	198.1	211.09	1096.02	731.01	253.86	439.84	492.33	262.47	892.11	380.79	542.14
U50_chr6_86387011_86387086	1.02e-05	396.5	484.6	557.47	1495.32	400.47	132.87	460.2	123.75	47.43	225.88	21.6	60.45	152.48	112.67	880.2	1096.81	424.42	99.79	1270.56	679.53	1352.95	1269.41	10.03	14.06	136.51	25.02	29.69	62.56	28.59	21.65	56.05	144.33	96.55	134.22	155.06	72.67	41.84	1470.77	1653.75	1150.87	1456.22	813.16	508.57	452.25	491.04	2463.03	660.55	2582.29
U99;ENSG00000206597;SNORA57_chr11_62432893_62433042	1.02e-05	4.9	1.76	3.27	10.69	4.67	2.31	4.3	0	0.48	0.99	0	0	1.61	2.81	4.98	12.35	7.37	0.81	16.33	2.19	1.87	5.98	0	0.31	1.47	1.1	0	0	0	0	0.95	3.4	0.78	1.82	6.11	1.08	0	7.64	32.83	7.63	3.13	4.6	7.67	8.93	4.33	15.41	5.28	12.05
U83;ENSG00000201785;SNORD117_chr6_31504150_31504226	1.07e-05	32.73	14.84	36.12	33.84	14.15	7.07	15.08	31.52	7.49	21.14	9.33	16.16	9.41	12.76	36.4	66.16	29.34	10.2	60.98	29.81	36.49	79.18	7.92	5.43	8.6	3.22	1.24	0	0	0	18.44	43.07	11.34	5.91	6.8	0	3.04	42.81	82.37	25.28	18.27	31.39	20.92	57.97	0	172.57	48.04	42.24
U55;ENSG00000264294;SNORD55_chr1_45241536_45241615	1.09e-05	28.87	25.27	67.48	65.14	22.38	10.52	54.85	22.75	4.51	12.95	6.41	11.96	12.07	10.53	44.38	86.83	40.26	10.2	61.24	59.43	66.72	69.49	2.54	1.74	27.59	0	3.18	2.51	0	2.37	7.1	12.76	13.83	9.11	11.46	8.12	9.94	69.86	65.72	52.95	29.31	21.58	25.88	83.7	28.39	129.99	49.54	49.7
ACA7B;ENSG00000207088;SNORA7B_chr3_129116052_129116191	1.14e-05	69.75	53.37	79.45	154.62	52.82	27.93	51.62	32.51	10.81	27.48	9.53	10.25	12.07	19.05	118.79	210.6	62.49	14.46	131.24	65.58	174.58	152.42	5.81	5.31	18.92	7.09	6.81	5.26	6.1	6.78	13.18	12.76	17.05	16.26	20.58	15.08	13.03	101.34	153.2	130.84	83.74	66.58	52.59	216.81	32.45	165.07	96.25	98.1
U49B_chr17_16342822_16342870	1.17e-05	55.71	25.11	90.14	167.71	15.89	32.33	136.96	43.34	2.94	12.08	0	5.86	19.71	8.59	80.08	97.66	55.92	6.78	91.66	110.42	114.67	120.77	0	0	49.55	1.69	0	0	0	0	0	20.82	14.26	16.73	21.38	23.21	4.77	216.42	98.78	16.35	66.99	84.55	98.6	91.1	13.25	294.77	194.12	140.14
U92;ENSG00000251733;SCARNA8_chr9_19063653_19063784	1.29e-05	3.98	4.66	4.96	1.52	2.95	1.88	11.73	0	1.64	6.73	1.55	2.9	0	5.32	4.25	2.34	3.28	0.92	4.64	1.24	8.51	2.72	1.54	0.7	3.34	0	0.96	0.51	0	0.96	0	1.93	1.32	0	1.98	0	2.48	4.34	49.31	2.6	3.55	5.23	5.23	27.05	0	8.75	8.01	8.21
ENSG00000212144;U8_chr1_234729021_234729148	2.19e-05	7.38	0	8.95	62.63	0	0.77	22.18	7.11	1.13	5.78	0	0	3.77	0	23.36	85.62	31.17	0.94	0	15.37	30.73	0	0	0	10.35	0	0	1.05	0	0	3.33	0	2.27	0	5.11	6.35	1.83	58.22	13.04	75.13	205.17	51.25	5.39	6.97	2.54	49.65	43.35	16.94
HBII-166;ENSG00000212135;SNORD67_chr11_46783938_46784049	2.23e-05	0.94	3.14	2.92	5.37	2.09	0.88	5.76	0	0	0	0	0	2.16	1.25	1.67	6.89	5.58	0	1.82	5.86	2.51	3.2	0	0	3.94	0.74	0.28	0	0	0	0	0	0	0.81	1.17	0	0.83	5.12	11.18	2.04	0	9.25	2.05	0	0	0	2.36	9.68
ACA17_chr9_139621198_139621331	2.38e-05	4.7	1.31	2.44	5.98	2.32	1.48	5.78	0	0	0	0	0.71	1.8	1.05	9.76	10.37	3.59	1.35	6.09	7.34	6.29	12.04	0	0.35	1.65	0.62	0.71	1	0	0.47	0	0	0.87	1.36	0.98	1.21	1.05	3.21	19.93	3.42	7	5.15	6.87	6.66	0	30.18	5.92	10.79
U53;ENSG00000265145;SNORD53_chr2_29149932_29150010	2.71e-05	29.24	12.24	43.48	27.91	22.66	10.65	16.34	3.84	4.56	3.75	0	4.85	18.34	8.88	28.38	29.31	26.17	11.09	28.43	35.28	28.45	29.51	0	1.18	16.77	2.09	1.61	2.54	0	0	3.59	6.46	2.21	3.46	9.94	4.11	2.37	38.09	41.2	17.39	35.62	13.11	17.47	73.45	12.32	29.25	23.41	32.02
14q(II-29);ENSG00000201689;SNORD114-29_chr14_101456427_101456497	2.73e-05	11.83	6.19	0	2.82	5.48	4.18	5.45	4.27	2.03	0	1.45	0	6.8	5.93	2.63	10.87	5.42	4.26	2.88	13.85	3.96	5.05	0	1.96	0	0	0.45	0.94	0	0	0	3.59	1.64	3.85	0	2.29	1.32	40.37	10.58	1.61	6.6	0	3.24	12.57	18.28	0	22.33	5.09
ACA65;ENSG00000221303;SNORA79_chr14_81669038_81669178	3.16e-05	1.49	3.12	1.16	8.53	3.31	0.7	3.66	0	0	1.05	0	0	0	0	2.65	2.19	2.73	0.64	7.24	2.33	3.98	5.09	0	0.33	4.7	0	0	0	0	0	0	3.62	0	0	1.86	1.15	0.33	5.08	14.21	4.87	3.33	4.9	1.63	3.17	0	0	0	0
14q(II-9);ENSG00000201240;SNORD114-9_chr14_101432365_101432437	3.84e-05	221.5	291.39	452.65	153.75	153.55	193.26	88.4	91.43	58.27	295.98	29.52	95.71	267.88	103.84	199.66	241.06	150.8	74.91	198.56	143.74	169.33	201.43	39.7	80.21	84.67	107.6	79.66	111	52.09	71.1	25.29	90.86	56.64	132.25	46.64	102.36	56.37	667.45	138.33	837.46	957.18	132.43	438.08	183.44	1084.66	356.15	637.03	405.98
U97;ENSG00000238622;SNORD97_chr11_10823013_10823155	4.36e-05	11.01	10.45	27.45	33.64	7.08	5.54	13.54	6.36	0.5	5.17	0.72	0	10.13	3.93	14.37	36.7	11.77	3.38	18.56	24.08	21.61	31.35	0.36	0.65	10.81	0.58	1.11	3.28	0.54	0	0.99	5.35	1.22	2.55	2.75	1.14	1.63	27.06	120.22	20.01	9.84	16.9	4.83	9.36	9.08	36.36	25.87	32.86
U105;ENSG00000209645;SNORD105_chr19_10218326_10218411	4.64e-05	10.99	11.24	74.18	48.94	16.29	7.48	60.03	3.53	4.19	10.33	0	0	14.04	14.69	84.74	98.72	81.61	9.84	90.21	62.91	98	47.96	1.77	0.54	33.37	12.5	14.78	7.79	6.32	2.94	1.65	20.76	8.13	9.53	28.93	20.78	5.44	96.65	396.9	47.92	147.23	96.35	29.43	72.67	7.55	188.1	58.37	67.24
U63;ENSG00000206989;SNORD63_chr5_137896731_137896799	6.2e-05	260.21	238.22	566.61	531.58	170.35	128.42	379.69	281.4	81.5	403.23	50.56	228.87	255.42	172.92	557.87	680.11	524.6	120.86	523.69	173.45	545.59	288.47	51.58	40.41	147.16	168.96	151.06	189.26	136.1	147.69	74.08	232.92	176.4	179.51	191.67	134.19	107.07	658.38	534.6	773.18	754.4	305.22	606.85	1073.89	343.32	1339.71	493.98	722.85
U85_chr12_6619387_6619717	6.78e-05	6.03	9.83	10.38	28.46	6.11	4.49	4.29	2.75	0.65	1.79	0.31	2.31	2.92	5.51	11.29	36.38	5.66	1.64	38.24	9.91	19.52	33.05	0.92	0.14	6	1.5	1.06	1.21	0.47	0.96	0.43	6.17	1.41	2.48	2.37	3.93	1.41	10.82	39.58	30.78	12.75	8.34	4.87	14.83	1.96	15.71	14.37	17.47
U18B;ENSG00000202529;SNORD18B_chr15_66794358_66794429	6.96e-05	769.98	528.61	622.52	1177.53	662.73	338.26	980.49	67.42	5.01	53.44	22.8	13.29	100.59	95.53	848.65	1001.24	436.64	117.92	1196.54	746.88	1002.8	841.82	2.82	2.58	217.68	24.12	3.09	7.44	4.31	13.19	9.86	173.61	51.77	93.6	103.66	58.66	30.52	1232.03	3159.74	535.85	1517.58	1309.09	591.15	818.36	315.5	3651.05	1633.03	1666.57
ACA53;ENSG00000212443;SNORA53_chr12_98993412_98993662	7.13e-05	5.44	5.6	4.56	19.96	6.82	2.96	4.63	1.21	0.57	1.77	2.04	0	0.96	2.24	25.31	22.76	6.89	2.17	17.08	11.1	21.27	21.43	0	0.37	2.64	1.98	0.13	0.8	0.31	0.5	0	1.02	0.46	3.63	2.09	1.29	0.56	17.13	102.41	37.86	7.47	22.01	4.58	26.68	14.22	41.43	51.58	18.72
ACA41;ENSG00000207406;SNORA41_chr2_207026951_207027083	8.3e-05	6.32	5.95	7.38	13.56	10.53	7.44	9.7	0	0	0	0	0	7.26	6.33	14.05	25.53	4.7	0	36.84	11.09	21.12	18.88	0	0	11.62	0	0.24	0	0	0	0	0	0.88	2.74	0.98	0	1.05	9.7	25.1	12.05	10.58	2.6	3.46	10.07	4.88	47.78	15.89	0
ACA23;ENSG00000201998;SNORA23_chr11_9450312_9450501	8.79e-05	3.87	1.85	2.58	6.33	1.64	0.26	6.11	0	0	0	0	0	0	0.74	8.85	4.87	3.04	0.8	8.6	8.63	2.96	3.78	0	0	0	0.44	0	0	0	0	0	0	0	1.44	2.07	0	0	21.87	19.77	7.23	0	5.45	2.42	0	0	21.29	5.56	9.51
14q(II-17);ENSG00000201569;SNORD114-17_chr14_101441142_101441217	0.000104277	34.54	27.76	17.22	18.46	28.68	15.63	15.28	7.98	4.74	29.21	0	6.3	41.3	16.62	22.13	40.62	27.2	20.28	34.92	34.52	11.09	40.11	3.34	6.11	23.24	18.5	20.07	19.39	17.36	17.49	5.6	13.43	15.33	23.97	8.61	19.24	9.84	135.76	88.95	94.9	111.07	13.63	57.52	23.49	68.32	53.21	118.2	85.6
U45A;ENSG00000207241;SNORD45A_chr1_76253573_76253657	0.000108269	759.69	378.48	1056.55	1634.1	454.22	157.24	748.54	71.38	14.42	221.12	13.28	32.65	309.59	158.54	1483.88	1656.26	863.58	163.51	2130.35	1406.11	1586.48	1677.19	8.37	10.93	358.38	25.29	25.05	43.33	18.26	16.38	21.72	213.09	71.25	126.43	124.78	61.16	56.66	2048.43	1403.04	567.03	1484.1	2311.17	706.45	2294.91	286.33	6844.62	2533.42	2253.59
mgU6-77;ENSG00000238917;SNORD10_chr17_7480128_7480276	0.000132779	605.32	263.7	1616.06	1267.15	417.41	196.34	1412.71	52.94	5.32	10.93	2.75	10.28	98.84	60.29	1266.63	1350.96	1020.46	200.75	1338.61	1402.92	1604.56	1045.84	0.68	1.25	140.74	41.62	13.01	21.12	14.06	7.65	9.53	131.83	40.26	105.74	129.18	54.51	22.6	3508.58	1743.05	1563.6	1834.9	2134.08	961.97	1249.26	387.67	5211.37	2411.68	1702.82
14q(II-14);ENSG00000199593;SNORD114-14_chr14_101438439_101438514	0.000152491	42.83	20.82	43.05	7.91	37.9	20.19	15.28	0	1.9	5.84	0	0	9.53	12.93	36.88	32.5	14.55	22.66	32.23	34.52	33.27	28.31	0.67	1.83	2.9	4.35	3.76	7.05	1.02	2.5	1.87	3.36	6.13	9.59	6.89	6.41	1.23	135.76	24.16	37.66	117.24	4.54	54.49	17.62	76.86	68.42	132.11	47.56
ACA8;ENSG00000207304;SNORA8_chr11_93465526_93465665	0.000155386	5.25	2.51	21.03	18.61	5	0.71	8.3	0	0	0	0	0	0	0	8.01	22.05	10.3	1.08	18.96	10.54	12.04	11.53	0	0	1.58	0.59	0.23	0	0	0.9	0	0	0	0.65	2.81	1.16	0.33	21.5	56.63	8.18	10.05	19.73	11.5	35.07	2.32	45.39	13.21	5.16
ACA10;ENSG00000206811;SNORA10_chr16_2012334_2012467	0.000173214	6.27	1.97	17.09	22.44	3.49	0.37	4.82	2.26	0	0	0	0	1.8	2.1	11.16	27.65	10.76	0.9	25.9	18.35	35.64	29.44	0	0	1.65	0	0	0	0	0	0	3.81	0	1.36	0.98	1.21	0	16.04	34.25	19.65	0	28.34	6.87	9.99	0	17.25	15.77	13.49
ACA42;ENSG00000207475;SNORA42_chr1_155889699_155889836	0.000174651	3.8	3.18	4.74	5.81	2.26	1.43	0.94	0	0	0	0	0	3.5	4.07	8.12	17.9	4.18	0.22	17.75	2.38	6.11	7.8	0.37	0	0	1.2	0.23	0.97	0	0	0	1.85	0.42	1.32	0.95	0	0.68	5.19	32.05	2.49	0	15.01	3.33	9.7	4.7	8.37	5.74	0
ACA25;ENSG00000207112;SNORA25_chr11_93463678_93463812	0.000216341	2.33	0.65	18.18	66.81	0.58	10.27	27.72	6.74	1.6	2.19	0	0	12.52	8.32	30.45	25.16	2.49	6.94	36.29	23.07	24.97	65.09	0.75	0	21.26	3.67	2.82	0	1.15	0	0	3.78	2.59	0.67	2.91	8.42	8.66	5.31	30.91	2.54	69.47	20.46	1.7	49.6	2.4	47.08	11.74	32.13
U102;ENSG00000207500;SNORD102_chr13_27829200_27829272	0.000241551	983.81	441.9	1465.52	1013.13	727.22	435.34	1541.63	83.12	12.84	54.74	23.89	31.47	208.35	174.99	1448.8	1139.77	1036.49	317.04	1448.61	1136.42	1473.97	1105.41	4.18	6.37	302.39	47.57	28.3	32.11	8.51	26.88	17.51	248.11	63.02	212.09	218.83	91.24	33.95	2787.59	1756.01	318.36	1098.51	1674.24	668.14	1528.69	208.93	4962.31	1896.6	1123.88
U45C;ENSG00000206620;SNORD45C_chr1_76252756_76252835	0.000265711	682.48	306.55	787.24	1438.09	468.99	133.65	729.18	49.3	14.42	46.25	6.41	16.75	165.98	154.41	1403.78	1562.96	803.99	153.34	1934.31	1348.49	1545.17	1638.55	3.81	2.32	292.48	10.34	11.12	17.58	6.79	6.33	19.52	143.49	36.4	101.32	119.48	56.86	35.07	2160.33	1410.41	629.66	1096.18	2062.89	566.54	2533.19	198.76	6073.58	2470.47	1508.95
ENSG00000238503;SNORD18_chr2_12170429_12170498	0.00037544	52.5	36.42	21.03	148.89	56.71	14.14	31.34	8.67	0	0	0	0	3.45	2.01	112.12	55.13	37.77	2.16	75.83	35.13	56.19	64.04	0.73	0	18.92	0	0.45	0	0	0	2.03	43.73	1.66	7.81	5.61	2.32	0.67	75.75	38.15	130.84	33.5	39.46	32.87	44.64	60.27	561.24	143.43	113.59
14q(II-3);ENSG00000201839;SNORD114-3_chr14_101419685_101419760	0.000401642	109.14	45.11	107.62	58.02	91.16	36.47	35.66	31.93	18.97	15.58	6.75	11.33	25.41	20.32	81.14	97.49	51.23	55.66	75.21	81.97	66.54	96.74	6.02	4.28	20.33	31.55	10.87	15.86	11.23	4.16	18.68	30.21	20.69	22.77	29.29	27.79	11.69	416.72	83.46	177.75	302.35	27.26	163.47	64.61	132.37	30.41	323.32	85.6
ENSG00000264346;SNORA77_chr22_20113925_20114049	0.000437613	3.36	6.33	5.23	6.41	3.74	2.38	2.06	2.43	1.73	0	0.82	1.53	1.93	8.98	13.45	13.58	8.08	3.87	9.8	9.18	8.99	10.04	0	1.49	3.53	2.65	2.8	3.21	1.24	1.52	1.14	0	0.47	4.37	2.1	1.3	0.75	5.73	36.72	10.99	0	11.05	0	3.57	5.19	13.87	8.46	5.78
U82;ENSG00000202400;SNORD82_chr2_232325078_232325153	0.000468954	555.38	208.18	1599.23	1215.77	457.83	170	2727.21	139.72	19.92	266.78	12.15	99.49	362.13	169.92	2768.46	2547.04	3378.24	479.05	2637.81	3764.37	2498.89	1554.91	22.07	31.19	284.64	97.92	79.44	77.54	29.61	64.13	31.76	271.89	71.26	207.32	174.02	55.57	63.99	7499.03	3262.47	408.23	2690.31	4006.76	1216.94	3582.77	260.46	18062.2	6136.19	3005.53
U19-2;ENSG00000212402;SNORA74B_chr5_172447728_172447932	0.000481226	3.59	2.14	3.99	1.96	1.9	0.48	1.26	0	0.7	0	0	0	3.53	0.68	2.73	4.52	1.88	0.15	3.98	1.6	6.85	3.5	0	0.23	1.08	0.4	0.16	0	0	0	1.39	0	1.42	0.89	3.19	0.79	0	6.29	6.11	5.58	0	1.68	1.12	4.35	1.58	14.09	2.58	1.76
U105B;ENSG00000238531;SNORD105B_chr19_10220432_10220511	0.000498795	40.69	9.89	77.7	67.65	14.6	6.81	67.76	3.79	1.8	3.7	3.85	3.59	6.04	3.51	98.1	102.27	78.72	16.62	94.42	73.78	129.93	69.49	0	0	11.04	5.17	0.4	2.51	0	0.79	0	9.57	4.37	10.25	4.91	2.03	0.58	173.76	173.17	48.66	152.41	125.15	34.51	239.93	20.28	324.98	151.93	99.39
ENSG00000201009;SNORD46_chr7_132437783_132437886	0.000508033	45.43	24.51	124.26	90.58	29.94	5.71	103	14.59	1.39	1.42	0	0	18.57	5.4	107.8	142.49	114.17	15.69	123.67	126.12	129.66	129.32	0	0.45	19.1	2.39	0.92	3.22	1.49	0	0	12.26	3.92	6.13	5.04	0	0.9	274.21	144.44	34.13	243.49	219.1	81.85	171.68	6.24	411.09	147.35	145.96
U60;ENSG00000206630;SNORD60_chr16_2205023_2205106	0.000513656	2836.18	6183.23	4648.47	11226.5	2386.18	892.19	2948.37	1108.79	211.14	1252.65	261.4	497.91	824.86	925.79	8909.17	11044.5	5945.91	922.97	7781.94	3729.85	14618.9	10812.7	127.7	165.42	1873.68	228.37	133.92	374.7	97.94	129.61	339.76	1178.33	440.24	975.8	843.33	460.26	508.23	9040.2	5676	5534.77	9440.47	8939.6	3719.45	6435.28	5311.93	26975.3	8716.16	17167.7
U18A;ENSG00000200623;SNORD18A_chr15_66795581_66795652	0.000540022	1080.6	628.72	1320.02	726.56	768.68	255.07	659.63	400.3	18.02	193.21	22.8	93.05	291.72	232	892.77	2079.65	789.16	292.49	1919.56	1026.96	1814.4	1476.91	16.95	12.91	551.86	53.97	17.21	45.58	34.49	39.56	74.94	152.35	97.87	185.94	260.07	83.48	78.58	1886.86	2048.15	1.59	2201.47	1409.79	779.68	1332.93	518.32	2198.65	2157.81	1787.05
14q(II-20);ENSG00000202048;SNORD114-20_chr14_101447340_101447412	0.000568445	34.52	14.45	6.72	21.96	12.8	2.03	5.3	8.31	0.99	2.03	0	1.31	3.31	1.92	2.56	67.67	9.88	12	13.98	22.46	7.7	44.22	0.7	1.27	6.05	4.53	0	0.92	2.13	0	0	6.99	5.58	2.5	12.56	11.13	0.64	74.6	40.01	64.3	12.85	0	25.21	6.11	22.23	55.4	54.29	14.85
ACA16_chr1_28907431_28907565	0.000597499	18.67	12.37	16.96	19.3	10.96	12.47	11.47	0	0	0	0	0.71	0	3.12	19.38	56.03	11.39	3.13	28.73	14.57	18.73	29.22	0.38	0.34	3.27	2.45	0.47	0.5	0	1.41	1.05	1.89	0	5.4	6.79	0	1.39	23.35	52.55	14.42	20.84	25.57	11.93	16.53	9.62	59.91	23.49	34.8
U49A_chr17_16343349_16343420	0.00064157	135.62	57.38	188.57	297.86	83.25	60.5	241.98	113.77	12.02	41.11	14.25	14.62	43.59	29.24	269.91	323.74	175.59	22.66	246.68	186.72	308.25	288.91	5.65	7.1	95.04	4.59	1.77	2.79	4.31	3.52	45.36	116.92	25.07	17.71	36.37	33.84	7.14	412	154.16	100.17	293.1	388.41	300.37	123.99	45.07	1099.33	623.86	466.84
ACA5c;ENSG00000201772;SNORA5C_chr7_45144504_45144641	0.00065891	139.24	100.64	128.02	137.98	144.4	32.28	99.13	24.18	5.75	13.94	10.41	6.94	27.99	56.96	83.95	477.64	109.38	28.02	380.19	209.1	262.62	383.33	2.95	0.34	76.78	5.99	3.22	7.76	5.06	2.75	7.2	22.18	17.3	12.54	18.03	22.37	15.93	149.54	275.77	209.89	78.16	70.05	55.02	93.8	70.55	313.99	155.09	136.19
ENSG00000206903;SNORA24_chr15_65577799_65577929	0.000689154	150.68	20.8	246	160.65	16.64	110.72	166.5	115.79	8.81	55.36	24.28	30.69	18.43	15	97	139.05	53.58	8.76	96.62	80.1	90.07	105.4	0	0.71	28.65	1.26	1.21	1.53	0	0.97	30.35	27.26	2.22	7.65	14.99	59.52	6.07	83.14	189.21	67.29	547.71	284.64	201.97	671.27	17.34	167.59	221.87	245.55
U80_chr1_173833966_173834044	0.000696481	90.38	46.73	262.97	268.93	104.44	17.54	132.33	15.36	2.74	11.24	0	4.85	24.45	7.11	231.8	277.47	290.86	44.37	366.95	408.84	426.74	240.61	0	0	16.77	2.09	0.8	1.7	2.95	0	0	41.98	2.95	32.28	49.72	2.06	6.51	627.64	431.01	49.27	249.32	196.66	125.23	519.83	32.86	870.28	438.14	237.9
14q(II-25);ENSG00000200612;SNORD114-25_chr14_101452393_101452465	0.000702371	38.83	19.27	13.45	43.93	36.25	15.6	17.68	0	1.98	4.05	2.81	5.24	0	5.77	20.48	57.09	18.44	17.38	41.95	31.44	26.94	49.13	2.09	0.64	0	2.27	0.87	1.83	1.06	6.07	1.95	3.49	4.79	4.99	12.56	8.9	2.56	139.38	30.87	58.03	70.66	23.65	69.34	24.46	53.34	79.14	123.06	24.76
snR38B;ENSG00000199961;SNORD1B_chr17_74557189_74557275	0.000839525	891.87	2163.11	458.78	1244.05	1330.45	1076.5	879.67	725.33	370.43	2124.62	266.54	1170.5	260.85	835.78	1069.61	1245.57	467.45	151.42	612.45	416.47	1301.36	698.74	295.68	135.15	588.65	221.44	67.94	199.36	252.46	304.11	690.36	1642.04	737.66	386.28	568.92	498.54	347.2	706.65	752.06	3180.56	1935.1	1174.66	1375.12	1975.35	1566.6	2516.86	1175.33	2214.25
HBII-95;ENSG00000238317;SNORD11_chr2_203157772_203157859	0.000841704	39.37	12.98	26.02	75.16	23	5.63	24.93	3.45	0.82	1.68	0	1.09	5.49	4.79	33.97	98.23	44.25	6.52	71.92	50.3	63.85	65.21	0	0.53	17.56	0.94	0.36	0.76	0	0	0	0	0.66	1.03	7.44	1.85	0.53	71.65	104.32	27.32	21.32	70.62	23.53	35.51	3.69	256.05	132.11	82.14
14q(II-12);ENSG00000202270;SNORD114-12_chr14_101435284_101435359	0.000845791	151.97	93.68	178.65	92.3	88.08	70.34	56.04	15.97	10.44	38.95	2.7	25.19	57.18	29.55	100.81	168.58	59.46	45.72	110.13	94.92	59.15	108.54	6.69	18.34	17.43	20.67	13.38	19.39	11.23	10.83	14.95	30.21	16.86	19.17	24.12	25.65	11.69	441.23	91.14	251.56	431.93	49.97	202.82	93.97	315.97	106.43	392.86	152.18
ACA55;ENSG00000201457;SNORA55_chr1_40033045_40033182	0.000885382	3.04	1.27	1.19	10.17	0.56	1.08	4.68	0	0.52	0	0	0	0	1.02	5.42	8.95	4.18	0.44	8.88	7.13	4.07	5.2	0	0	1.6	0	0	0	0	0	0	1.85	0	0	0	0	0.68	8.31	27.82	4.15	0	7.51	0	3.23	0	4.19	9.57	0
14q(II-28);ENSG00000200480;SNORD114-28_chr14_101455466_101455538	0.000923312	47.46	24.08	42.58	32.95	39.45	29.84	15.91	0	3.95	2.03	2.81	2.62	9.92	17.31	48.63	52.87	25.68	20.69	33.56	33.69	30.79	39.3	2.79	1.91	6.05	3.4	2.61	5.5	1.06	5.2	7.78	6.99	3.19	9.98	7.17	8.9	1.28	145.27	30.87	70.57	70.66	9.46	37.82	24.46	66.68	15.83	108.58	49.51
14q(II-15);ENSG00000201557;SNORD114-15_chr14_101439006_101439078	0.000934436	34.52	18.06	40.34	10.98	13.86	16.95	5.3	8.31	4.94	14.19	2.81	1.31	16.54	1.92	15.36	31.72	8.56	10.76	22.37	8.98	19.24	14.74	2.09	6.37	9.07	1.13	0	7.34	1.06	5.2	5.84	3.49	3.19	8.73	1.79	4.45	1.92	54.97	11.43	26.66	44.97	4.73	18.91	36.69	88.91	15.83	43.43	29.71
ACA50;ENSG00000206952;SNORA50_chr16_58593699_58593835	0.00104733	51.35	25.66	47.76	77.54	42.05	30.71	69.71	17.72	3.16	10.8	0.75	5.59	15.86	16.39	91.38	90.14	34.39	11.25	104.31	74.2	82.03	89.01	0.37	1.36	16.11	4.83	2.78	4.89	2.27	5.08	1.04	18.62	8.5	18.61	20.07	20.16	10.24	88.91	116.96	35.1	58.19	151.21	30.23	94.49	40.27	143.38	117.65	76.51
U70;ENSG00000207165;SNORA70_chrX_153628621_153628756	0.00118623	2.32	0	7.22	4.42	2.86	1.46	0	0	0	0	0	0	0	2.06	5.5	7.95	1.41	0.67	6	1.21	6.2	6.59	0	0	4.87	0.61	0.23	0.49	0	0	0	0	0.86	0	0	0	0.34	5.27	12.27	8.42	0	0	1.69	0	0	8.5	3.89	2.66
U84;ENSG00000265236;SNORD84_chr6_31508877_31508955	0.00134567	107.66	56.74	1016.7	182.67	222.68	159.15	168.27	637.49	125.03	916.05	6.49	224.13	556.19	204.34	655.19	209.08	247.05	260.07	749.41	240.74	273.83	127.11	41.83	100.59	134.12	394.58	702.73	1093.53	241.67	431.05	43.14	322.91	91.41	172.93	87.85	94.59	179.34	163.26	153.18	257.95	3442.94	808.51	1010.56	1220.48	850.3	2830.24	1026.78	2141.1
14q(II-21);ENSG00000272344;SNORD114-21_chr14_101448311_101448383	0.00135123	129.45	85.49	85.15	90.61	89.57	77.3	51.27	33.25	18.77	75.01	7.03	17.04	39.69	26.92	89.59	105.73	60.58	40.15	103.47	103.31	92.36	90.89	9.05	19.1	24.19	9.06	5.66	18.35	15.95	17.34	25.29	38.44	21.54	26.2	25.11	15.58	5.12	318.02	66.31	148.99	346.9	47.3	119.76	79.49	266.72	87.06	300.42	84.17
HBII-82;ENSG00000221066;SNORD111_chr16_70571907_70572001	0.00154436	86.21	45.34	132.59	263.72	31.14	11.46	153.51	12.77	0.76	7.79	4.32	3.02	12.71	8.87	216.36	290.86	67.3	21.63	234.23	333.08	121.25	279.36	0.54	0.49	34.85	4.35	1	1.41	2.45	1.33	1.49	13.43	2.45	6.71	6.89	1.71	4.43	223.26	475.26	48.2	59.24	69.05	16.95	37.59	13.66	176.37	94.56	76.09
14q(I-8);ENSG00000200367;SNORD113-8_chr14_101409787_101409861	0.00256	51.8	26.96	34.9	56.12	39.44	45.54	27.53	4.05	4.81	17.76	1.37	6.38	35.41	20.59	79.73	96.74	30.77	20.95	54.44	39.35	52.44	47.82	0.68	1.24	23.55	6.61	4.66	11.61	3.1	5.06	3.79	10.2	6.21	17	3.49	4.33	5.61	225.47	17.8	119.06	125.05	13.81	79.76	29.76	103.84	46.22	155.01	77.1
14q(II-5);ENSG00000199798;SNORD114-5_chr14_101421706_101421776	0.00349516	29.58	19.81	25.34	19.76	57.01	18.13	10.91	0	3.05	4.17	0	2.7	6.8	5.93	28.95	50.01	18.28	17.45	11.5	25.4	23.74	37.88	0	0	0	5.82	0.9	0.94	1.09	1.78	0	0	1.64	7.7	5.53	6.86	1.98	108.99	16.46	25.8	66.05	29.18	32.4	37.72	59.42	65.1	66.99	35.63
U73a;ENSG00000208797;SNORD73A_chr4_152024978_152025043	0.00366755	82.73	23.97	153.67	148.8	47.18	19.5	115.37	0	1.09	2.24	1.55	1.45	32.92	17.01	121.74	163.72	133.29	36.17	191.78	171.4	131.96	146.72	0	1.41	13.38	10.02	4.81	6.09	3.53	0.96	0	15.46	3.53	8.28	7.94	9.85	6.38	178.05	125.18	48.57	525.8	162.16	132.46	331.4	29.5	936.65	216.18	208.09
E3;ENSG00000200320;SNORA63_chr3_186505087_186505222	0.00368553	20.85	8.4	19.25	39.79	17.17	6.19	51.24	0	0.53	1.09	0	1.41	0	10.32	27.48	80.59	50.9	4	84.06	49.43	51.64	59.33	0.37	1.03	6.49	0	0.93	0	0	0	0	3.75	0.86	2.01	0.96	0	1.38	123.29	112.91	5.05	24.14	48.23	27.07	95.18	11.93	110.45	91.31	53.15
U23;ENSG00000206885;SNORA75_chr2_232320510_232320647	0.00404677	5.33	5.1	5.93	27.6	6.2	2.15	12.16	0	0	0	0	0	3.5	5.09	13.54	39.15	6.27	1.09	41.42	14.26	20.36	24.69	0	0	20.79	0	0.23	0	0.56	0.46	1.03	3.7	0.42	0.66	0.95	0	0.34	21.81	26	9.96	3.4	5	5	9.7	2.35	50.24	7.66	13.1
ACA36B;ENSG00000222370;SNORA36B_chr1_220373887_220374018	0.00406309	153.52	141.17	164.82	227.76	181.63	134.63	186.74	128.71	49.7	74	27.21	37.7	113.4	163.77	142.98	167.23	117.26	48.75	170.12	134.14	214.96	254.04	37.36	30.98	110.37	70.16	67.17	82.7	69.97	66.65	32.27	94.7	77.65	114.53	122.01	76.3	170.74	145.48	44.89	138.77	198.95	62.77	132.46	246.86	152.42	109.42	98.08	153.33
U46;ENSG00000200913;SNORD46_chr1_45242162_45242265	0.00437037	71.68	27.89	122.69	169.59	41.91	14.76	109.2	11.67	0.69	2.85	0	0	9.29	20.25	111.4	201.86	134.51	16.56	188.44	179.71	205.3	181.05	0.98	0	29.72	2.39	2.14	1.93	0.75	0	0	12.26	9.52	5.25	15.11	4.69	3.6	315.55	190.99	39.63	166.84	308.74	37.61	167.39	21.84	533.31	215.95	215.46
U21;ENSG00000206680;SNORD21_chr1_93302845_93302940	0.00447865	1583.71	618.04	2227.11	1970.9	1249.5	472.84	764.94	154.85	75.1	183.45	61.99	81.75	362.13	223.72	1734.29	1704.46	1171.73	798.79	1811.82	1448.22	2507.97	1679.27	29.66	23.24	213.84	241.16	109.9	184.86	90.55	121.32	76.91	305.59	129.82	392.76	797.93	230.13	129.08	2112.27	2322.86	882.48	3277.78	1553.64	1363.64	4189.44	409.02	5103.44	2047.71	1995.37
U35A;ENSG00000200259;SNORD35A_chr19_49994431_49994517	0.00507856	13.28	2.02	41.37	25.34	12.53	2.28	2.97	3.49	0	0	0	0	0	0	19.33	33.71	21	3.13	37.54	30.15	48.44	53.59	0	0	2.54	0	0	0.77	0	0	0	0	0	1.05	3.01	0	1.61	31.3	75.78	7.9	70.07	47.62	10.58	46.18	11.19	59.77	39.48	8.31
ENSG00000252433;SNORA31_chr1_67568328_67568462	0.00513006	11.67	2.6	14.54	17.82	3.46	2.57	4.78	0	0	0	0	0	1.79	2.08	24.91	11.43	11.75	1.12	36.29	37.65	10.41	43.83	0	0	4.91	0	0.47	0.5	0	0	0	0	0.43	0.67	0	0	0	31.85	72.33	4.24	17.37	20.46	10.23	26.45	4.81	115.55	25.44	16.06
U61;ENSG00000206979;SNORD61_chrX_135961357_135961430	0.0053811	422.83	241.13	1379.4	669	278.75	82.95	753.42	86.09	32.15	115.99	29.12	60.79	137.02	66.39	962.07	892.82	695.73	222.52	1026.26	1001.42	1021.25	632.47	26.79	15.7	59.66	77.1	32.64	43.44	33.56	17.96	34.54	82.74	125.13	81.23	102.63	35.12	24.64	1303.31	2876.98	399.15	1736.39	961.11	674.66	1158.17	350.82	2599.87	1128.3	1098.93
ENSG00000222345;SNORD19_chr3_52725394_52725469	0.00580109	1708.97	800.34	1418.43	1861.89	1168.63	1058.4	2824	7616.48	1060.59	4356.03	1801.01	2484.64	1775.73	818.22	1917.76	1663.5	871.6	187.65	2156.99	1382.79	2051.6	1344.91	479.62	384.62	3116.53	219.77	24.25	30.84	8.17	17.49	2682.84	1507.12	759.37	395.46	544.44	981.09	126.74	2181.64	1107.99	961.07	1246.43	976.7	1002.01	1762.02	952.18	5093.31	2287.6	2282.68
U79_chr1_173834485_173834570	0.00601389	141.62	55.19	232.06	314.63	69.69	65.04	154.57	38.8	4.19	32.7	9.54	16.69	33.69	24.48	249.87	357.2	122.41	11.59	289.61	183.01	231.94	216.85	5.91	4.86	79.57	2.88	1.48	2.34	0	0	39.62	80.09	29.8	15.89	27.41	22.67	2.17	216.62	195.05	54.58	179.95	244.89	74.91	363.33	33.96	524	178.2	243.75
ACA46;ENSG00000207493;SNORA46_chr16_58582402_58582537	0.00685563	7.72	5.17	6.01	19.16	9.16	6.55	3.8	4.46	1.06	5.44	1.51	2.81	1.78	2.06	21.98	38.59	10.25	2.44	33.02	20.49	8.26	43.51	0.75	0	6.49	0	0.7	0.98	1.71	0	1.04	3.75	3.85	2.01	2.89	4.78	1.72	13.7	32.52	25.25	17.24	10.15	10.15	3.28	2.39	29.74	13.6	10.63
ENSG00000212615;SNORD58_chr14_45557446_45557511	0.00688817	17.5	1.33	12.39	12.15	0	2.25	13.69	9.19	2.18	2.24	0	1.45	0	0	0	7.02	2.91	1.37	3.09	0	12.77	0	0.77	0	3.34	0	0	0	0	0	2.15	0	0.88	0	0	4.92	0	6.51	10.12	1.73	0	5.23	6.97	0	0	0	8.01	16.43
ENSG00000253051;SNORA31_chr13_45910449_45910582	0.00776395	14.89	2.62	19.53	38.89	11.62	1.48	4.82	0	0	0	0	0	1.8	1.05	46.02	33.41	20.45	3.83	73.13	56.28	44.03	58.88	0	0	4.94	0	0	0.5	0.58	0	0	0	0.43	0.68	1.95	1.21	0.7	41.71	105.88	10.25	14	30.92	8.58	33.31	0	155.22	41.41	26.97
HBII-296B;ENSG00000275084;SNORD91B_chr17_2232310_2232531	0.00801565	28.85	10.69	70	49.66	28.75	5.35	23.84	2.73	0.97	3.33	0	1.29	5.44	5.06	67.34	59.8	71.46	21.23	70.81	133.67	96.18	54.93	0.23	0	6.96	3.72	1.86	1.81	0.35	0.29	0	8.04	2.1	6.15	8.26	4.39	2.95	147.18	93.61	12.89	71.82	82.43	45.6	100.54	10.23	387.77	202.33	161.18
ENSG00000199405;SNORA1_chr8_56815282_56815414	0.00833343	3.95	3.3	6.15	13.56	4.68	1.12	7.76	0	0.54	1.11	0	0	0	1.06	14.05	16.25	8.31	0.68	7.67	13.56	27.46	20.22	0	0	1.66	0	0	0	0	0	0	1.92	0.44	1.37	0	1.22	0.35	3.23	16.94	24.1	0	0	1.73	3.36	0	4.34	0	2.72
U42B;ENSG00000238423;SNORD42B_chr17_27047567_27047634	0.00861559	233.16	147.36	526.83	719.19	256.42	47.32	446.01	22.31	3.18	13.06	4.53	9.85	49.7	26.84	744.69	640.17	725.3	53.32	831.6	1077.73	685.82	440.39	0.75	0	64.92	13.38	6.54	10.83	0	0	2.09	97.54	10.28	52.23	69.32	16.72	13.75	1881.94	650.47	75.76	420.68	340.18	77.82	269.14	52.49	2931.22	493.47	159.45
HBII-85-25;ENSG00000252326;SNORD116-25_chr15_25342808_25342902	0.00867421	97.26	54.59	216.96	236.3	60.63	27.62	233.66	31.93	23.53	20.25	18.36	21.16	63.53	38.42	243.9	238.86	156.36	87.46	264.32	158.77	174.48	130.24	10.7	5.38	20.91	22.63	8.36	14.1	10.62	9.99	2.99	32.22	12.87	17.26	15.16	13.68	22.64	69.39	27.23	25.31	0	0	2.42	4.7	0	0	2.78	11.41
14q(II-1);ENSG00000199575;SNORD114-1_chr14_101416169_101416241	0.00871559	185.54	66.22	136.69	115.32	170.61	46.79	38.89	211.95	299.25	267.6	98.39	183.55	92.6	103.84	115.19	141.68	72.44	109.27	109.07	202.13	123.15	179.32	85.66	103.77	69.55	56.63	18.28	19.26	9.57	16.47	190.61	132.79	70.2	62.38	71.75	151.32	13.45	857.87	82.31	211.72	295.5	56.75	261.59	55.03	346.74	47.49	456.05	148.53
Z17B;ENSG00000238597;SNORD4B_chr17_27050698_27050772	0.0105772	28	14.06	17.45	56.12	9.34	10.56	17.21	0	0.96	0	0	1.28	6.44	5.61	34.88	45.28	28.2	2.42	29.94	19.67	26.22	71.73	0	0	0	0	0	0	0	0	0	0	0	0	3.49	0	0	45.86	64.54	7.63	31.26	46.03	15.34	47.61	0	184.88	105.69	38.55
HBII-135_chr17_16344539_16344612	0.011053	52.5	19.01	95.05	108.34	14.73	10.03	19.18	4.1	1.95	2	0	2.59	16.31	5.69	58.08	47.98	53.27	1.63	66.21	44.31	41.76	50.89	0.69	0	2.98	3.35	1.29	1.81	3.15	2.57	0	3.45	3.93	8.62	7.08	0	1.26	123.94	30.45	35.58	126.74	60.65	34.2	42.22	13.16	70.27	124.97	24.42
ACA34;ENSG00000221491;SNORA34_chr12_49048164_49048301	0.0116658	3.8	2.55	1.19	13.07	4.51	0.36	3.74	0	0	0	0.74	0.69	0	0	6.77	17.9	2.44	0.22	16.27	3.56	4.07	15.59	0.74	0	0	1.2	0.46	0	1.12	0	0	0	0.84	0	2.85	0	0	8.31	29.63	1.66	0	2.5	0	16.17	0	8.37	1.91	7.86
ACA7;ENSG00000207496;SNORA7A_chr3_12881810_12881949	0.0119064	68.25	54.62	71.28	161.78	41.14	27.23	50.7	21.67	5.15	14.8	3.66	6.15	8.62	17.05	101.44	201.78	64.21	11.87	163.32	59.72	160.54	212.62	2.91	1.66	17.34	5.32	2.95	11	5.54	4.52	15.21	14.58	8.32	14.31	22.45	8.12	10.02	91.1	150.82	135.75	70.34	36.99	34.51	102.03	25.5	107.3	28.31	74.87
U47_chr1_173833507_173833572	0.0141436	81.13	51.94	163.58	215.61	44.82	25.5	103.64	4.6	1.09	6.73	1.55	2.9	29.26	19.14	192.52	287.68	117.99	23.35	290.76	101.85	280.94	260.83	0.77	0	16.72	5.01	3.37	2.03	1.18	1.92	2.15	23.19	3.53	20.7	23.81	4.92	10.63	260.56	354.06	76.32	191.84	99.39	118.52	284.06	9.83	393.92	132.11	131.43
14q(I-6);ENSG00000200215;SNORD113-6_chr14_101405892_101405968	0.0147272	40.91	15.98	29.74	26.03	41.45	25.71	30.17	0	1.87	0	0	0	15.68	16.41	67.95	68.16	54.31	21.19	55.68	85.17	43.78	23.29	1.32	0	0	7.52	3.71	5.22	1.01	3.29	0	19.88	2.27	10.65	15.3	14.77	3.64	308.94	23.84	17.84	79.17	17.94	44.82	17.39	29.5	60.03	78.92	23.47
mgh18S-121;ENSG00000238578;SNORD4A_chr17_27049599_27049671	0.0164055	348.07	166.16	510.92	428.32	267.64	125.45	491.48	95.59	17.78	85.15	9.84	38.02	138.9	82.69	655.29	801.43	426.71	141.97	766.26	464.9	742.76	390.58	5.57	5.73	120.95	41.91	24.38	38.53	21.26	25.14	11.67	111.83	47.07	83.59	163.23	64.53	46.12	547.7	428.71	285.43	693.79	212.83	403.41	715.43	88.91	1234.64	571.88	703.05
U24;ENSG00000206611;SNORD24_chr9_136216250_136216325	0.0178656	223.81	128.38	426.18	400.86	139.29	78.16	760.77	159.67	24.66	128.52	12.15	50.37	158.83	99.74	570.41	696.68	390.26	58.44	706.46	392.62	646.9	313.81	7.36	6.11	255.6	35.9	24.25	32.6	17.36	26.65	59.78	174.54	65.13	71.9	127.5	96.19	63.37	328.09	645.69	253.07	610.87	240.77	254.29	834.02	153.72	752.59	326.8	375.69
SNORD125;ENSG00000239127;SNORD125_chr22_29729151_29729247	0.0178664	41.13	28.09	57.34	90.92	34.51	10.21	54.55	9.38	3.72	12.21	3.17	3.95	17.42	8.68	90.54	135.27	56.5	14.02	117.86	74.37	75.3	109.07	0.52	1.44	29.58	8.52	5.57	8.28	4	0	5.86	10.52	7.2	10.33	8.1	5.02	7.71	88.64	144.54	83.8	62.85	35.59	47.44	50.62	36.8	142.95	84.44	63.34
ENSG00000252050;SNORA31_chrX_38167365_38167494	0.0183496	11.31	1.35	10.07	20.04	5.99	1.14	7.94	0	0	0	0	0	0	2.16	27.31	13.06	13.31	2.32	34.55	31.53	25.93	41.38	0	0	3.4	0.64	0.24	0	0	0	0	1.96	0	0	2.01	0	0	24.25	68.69	7.05	14.43	15.93	5.31	30.9	2.5	88.88	22.36	22.24
14q(II-23);ENSG00000200406;SNORD114-23_chr14_101450212_101450284	0.0191623	140.96	56.59	67.23	85.11	69.31	55.6	49.5	33.25	16.79	22.3	4.22	10.49	19.84	21.15	58.87	118.42	40.83	36.84	78.3	76.36	57.73	73.69	6.96	4.46	12.1	7.93	3.92	7.34	6.38	6.94	15.56	27.96	23.93	23.7	10.76	31.15	6.41	304.28	48.02	97.23	134.9	18.92	104	55.03	111.13	71.23	242.5	94.07
14q(II-13);ENSG00000201247;SNORD114-13_chr14_101436215_101436289	0.0194382	35	8.2	15.27	21.38	34.25	9.9	10.32	0	0	0	0	0	3.22	0	9.97	34.99	12.18	8.06	16.33	32.79	14.98	21.52	0	0.62	0	0	0.85	0	0	1.69	0	3.4	0.78	6.07	3.49	4.33	1.87	72.61	16.69	7.63	43.77	4.6	9.2	5.95	17.31	53.92	28.18	38.55
ACA32;ENSG00000206799;SNORA32_chr11_93464144_93464265	0.0212187	12.05	19.45	5.36	16.43	12.12	10.55	17.98	9.95	1.77	9.7	3.36	3.14	11.87	11.51	29.1	53.14	15.76	1.73	35.14	16.13	32.24	26.46	0.83	1.52	7.24	0	1.56	1.1	0	0.52	3.49	18.82	4.3	2.99	6.44	7.99	2.3	21.14	23.26	17.83	0	8.49	5.66	29.27	7.98	28.41	23.82	14.81
14q(II-26);ENSG00000200413;SNORD114-26_chr14_101453382_101453454	0.0232161	155.34	66.22	87.39	87.86	86.37	70.52	61.88	20.78	10.86	10.14	7.03	11.8	29.76	30.77	92.15	126.88	43.46	38.49	92.29	80.85	50.03	49.13	7.66	2.55	18.14	12.46	6.09	10.09	10.63	4.34	19.45	10.48	24.73	21.21	10.76	33.38	3.2	266.98	50.3	123.89	160.6	33.11	113.46	48.92	191.15	102.89	307.65	64.36
ENSG00000238707;SNORD2_chr10_58355723_58355791	0.0319435	22.83	16.56	16.6	52.29	21.43	5.02	37.41	13.19	1.04	2.14	1.49	0	3.5	2.03	54.16	49.22	39.01	3.5	59.17	28.51	69.22	54.58	0.74	0	9.6	0	0	0	0	0.92	4.12	7.39	3.38	1.32	0	4.71	1.36	114.23	55.64	8.3	33.98	30.02	26.67	32.35	4.7	167.46	42.12	26.19
14q(I-3);ENSG00000201700;SNORD113-3_chr14_101396255_101396328	0.0327556	18.45	15.44	6.63	16.25	21.04	22.74	5.23	4.1	2.92	6	0	1.29	3.26	5.69	5.05	35.46	7.8	7.76	11.04	11.08	11.39	9.69	2.06	0.63	2.98	3.35	1.29	0.9	2.1	2.57	0	3.45	0	3.69	0	4.39	1.9	56.16	14.66	30.94	12.67	4.67	34.2	12.06	26.31	0	64.27	4.88
U34;ENSG00000202503;SNORD34_chr19_49994161_49994231	0.0335258	208.52	210.46	336.38	513.78	243.39	86.45	161.78	51.28	12.19	18.76	10.12	8.09	10.2	112.69	342.14	415.27	255.93	28.09	678.58	281.72	447.13	942.07	2.15	3.93	52.85	9.32	2.69	1.89	1.09	2.67	2	79.05	15.58	16.68	20.29	9.15	13.17	803.32	399.65	108.03	627.47	607.84	168.5	440.09	146.26	1228.73	1507.18	285.07
HBII-85-21_chr15_25333949_25334043	0.0362032	66.31	44.41	39.6	94.94	67.19	24.49	86.94	25.55	11.38	12.46	7.56	3.02	7.62	42.85	78.68	118.62	65.78	57.57	105.3	53.5	94.63	69.84	9.1	0.98	11.62	18.28	5.35	7.75	5.72	4	2.99	8.06	6.74	9.59	6.89	1.71	3.45	31.68	21.08	25.31	113.54	18.17	41.17	9.4	23.91	18.24	27.81	76.09
ENSG00000206947;SNORA20_chr7_39368602_39368733	0.0372461	1.59	7.32	6.2	21.26	2.36	1.88	29.33	0	0.55	2.24	0	0	0	6.38	22.65	60.81	7.65	2.52	37.12	16.15	27.67	29.89	0	0	0	0	0	0.51	0	0	0	1.93	0.88	0	0	2.46	1.06	36.91	41.73	32.96	0	2.62	5.23	0	2.46	26.26	28.02	8.21
U94;ENSG00000208772;SNORD94_chr2_86362992_86363129	0.037547	37.28	24.2	46.23	75.52	29.33	14.71	43.95	10.99	1.04	6.43	1.49	4.16	15.74	16.28	58.22	110.74	39.01	21.02	113.91	55.84	65.15	54.58	1.47	0	23.99	4.79	3.91	6.31	3.37	3.21	1.03	7.39	2.95	7.92	3.8	5.89	1.36	44.65	48.38	34.01	37.38	20.01	35.01	51.75	23.52	62.8	40.21	55
HBII-85-1;ENSG00000207063;SNORD116-1_chr15_25296622_25296719	0.0385479	49.28	25.11	61.76	47.04	38.92	13.64	71.11	9.29	5.15	6.04	2.09	6.84	7.39	15.76	55.3	63.01	77.01	48.1	47.91	60.23	51.6	29.28	4.67	1.9	15.77	4.22	5.19	4.1	3.96	2.58	0	2.6	1.19	9.29	8.02	8.29	3.82	46.79	20.44	5.84	23.93	7.05	46.95	4.55	13.25	0	40.44	51.63
HBII-85-20_chr15_25332807_25332901	0.0390941	63	47.19	74.04	90.72	59.81	26.05	70.64	15.97	14.42	24.93	4.32	6.04	15.25	31.03	68.84	128.37	67.81	58.52	118.19	60.4	97.59	58.52	9.63	2.45	6.97	12.19	5.69	6.34	7.35	6.66	4.48	16.11	2.45	14.38	12.41	13.68	2.46	33.19	14.93	33.74	78.98	18.17	36.33	14.1	17.08	18.24	55.63	98.92
HBII-85-2;ENSG00000207001;SNORD116-2_chr15_25299355_25299452	0.0406288	33.21	24.22	60.09	47.04	36.54	12.63	93.5	3.1	3.68	13.59	4.19	6.84	9.85	17.19	45.76	58.28	75.05	41	81.24	46.84	77.4	25.62	3.11	3.79	6.76	8.44	4.54	6.15	3.17	3.23	2.9	10.41	2.97	7.43	12.03	6.63	3.82	42.41	16.18	16.35	62.21	17.61	39.91	9.11	9.93	5.9	35.05	47.94
ACA54;ENSG00000207008;SNORA54_chr11_2985000_2985123	0.0425451	10.16	14.18	19.79	29.09	13.18	7.58	13.53	7.34	1.16	1.19	1.65	0.77	9.73	18.11	30.14	38.59	9.3	4.63	34.57	18.51	22.66	13.02	0	0.37	5.34	4.67	2.05	5.4	3.13	3.06	1.15	4.11	3.29	7.34	6.34	2.62	2.64	13.87	69.32	31.39	11.35	11.14	7.42	25.2	2.62	27.96	4.26	14.57
HBII-251;ENSG00000200181;SNORD85_chr1_31441009_31441084	0.0434388	717.02	841.97	727.51	1590.26	535.67	258.58	757.37	267.45	75.89	264.83	49.95	217.86	301.78	378.64	2151.34	3721.03	992.41	290.61	2825.84	1512.22	1951.79	2125.91	56.86	23.24	429.87	218.68	176.03	221.17	209.34	239.02	100.89	315.52	234.48	248.06	270.5	192.37	157.51	1199.24	3109.83	2294.21	1727.72	536.05	705.34	922.12	418.45	3002.77	963.02	1008.19
HBI-115;ENSG00000238961;SNORA47_chr5_76376258_76376396	0.044487	14.35	2.53	12.95	20.19	8.96	3.21	10.21	4.37	0.52	2.13	0	0.69	3.47	8.08	14.79	19.99	7.61	3.7	23.5	21.23	18.19	24.51	0	0	6.35	1.19	0.69	0.48	0	0.91	0	0	0.42	1.31	4.71	2.34	1.68	23.71	45.03	11.53	3.37	22.35	6.62	16.06	2.33	37.41	17.11	10.4
HBII-85-3;ENSG00000207014;SNORD116-3_chr15_25302005_25302102	0.0452008	68.57	30.5	121.85	81.81	46.07	20.2	100.09	9.29	1.47	10.57	2.09	7.81	7.39	14.32	49.57	91.36	110.86	61.97	145.82	81.97	97.47	43.92	2.08	3.32	9.01	11.81	10.38	12.3	4.75	6.46	2.9	2.6	4.16	13.01	10.69	4.97	4.29	68.73	22.99	22.2	57.42	31.71	63.39	0	16.56	11.79	64.71	44.26
HBII-85-16;ENSG00000207263;SNORD116-16_chr15_25327913_25328007	0.0468884	46.42	43.49	77.49	80.17	61.45	30.22	61.13	22.35	15.94	28.04	6.48	13.1	10.17	26.6	78.68	134.87	69.32	56.93	109.6	63.85	121.25	45.3	9.1	7.34	9.29	12.19	7.36	4.93	5.72	7.33	2.99	5.37	5.52	15.34	2.76	3.42	4.43	51.29	20.21	28.92	88.85	36.34	50.86	18.79	17.08	42.57	58.41	53.26
U96a;ENSG00000272296;SNORD96A_chr5_180668814_180668892	0.0472278	158.16	60.08	136.66	372.95	121.19	45.11	107.82	34.56	3.65	24.35	2.6	14.54	24.45	71.07	253.09	330.23	259.83	24.48	452.23	257.34	394.74	683.24	2.57	2.35	41.91	5.23	5.63	10.17	1.96	8.01	1.8	35.52	14.74	19.6	18.23	6.17	10.65	562.34	259.88	143.47	142.47	183.55	75.72	226.01	41.08	614.31	254.19	233.32
U13;ENSG00000239039;SNORD13_chr8_33370991_33371096	0.0483556	735.97	395.54	3058.69	2098.85	362.03	263.38	5689.53	134.52	11.56	61.43	13.55	23.48	293.81	235.72	2621.31	3672.75	1406.75	149.36	1702.52	2242.71	2904.81	1652.81	0.48	2.19	553.94	78.78	29.68	34.75	13.91	5.37	5.36	156.43	21.43	87.64	106.24	75.09	51.61	2559.22	3457.91	1688.1	2419.97	2035.69	631.6	3002.52	385.74	4660.14	2016.56	2304.94
HBII-13_chr15_25230246_25230313	0.0502583	194.55	135.73	286.27	341.91	160.26	115.74	442.21	53.54	32.87	30.47	15.09	29.56	42.6	37.16	307.77	381.37	357.7	129.74	378.28	267.62	272.68	113.39	21.68	8.2	22.72	52.29	24.3	24.62	28.53	29.79	31.32	37.52	17.98	49.56	46.21	11.94	13.75	185.45	41.73	62.29	351.71	116.78	131.95	59.08	52.49	110.45	174.85	223.23
HBI-43;ENSG00000212232;SNORD17_chr20_17943352_17943589	0.0532039	10.15	11.45	13.06	24.42	5.56	3.33	13.01	15.3	3.33	10.57	1.29	6.84	8.12	15.33	27.48	33.08	14.34	2.54	23.16	7.58	30.69	21.85	1.28	0	18.55	1.04	0.93	2.81	1.96	0.8	2.39	6.43	2.69	2.3	3.85	5.46	1.96	11.44	16.83	17.32	13.79	8.7	6.77	11.25	6.82	14.57	7.77	7.59
14q(II-11);ENSG00000200608;SNORD114-11_chr14_101434447_101434522	0.0537112	20.72	13.88	2.15	15.82	15.36	5.86	6.79	3.99	0.95	3.89	2.7	1.26	3.18	5.54	7.38	22.34	8.86	7.55	2.69	17.26	11.09	16.52	2.01	1.83	8.71	2.18	0.42	0.88	0	0	7.47	6.71	3.83	3.6	5.17	10.69	0.62	43.37	12.08	12.05	30.85	0	6.05	17.62	21.35	15.2	34.77	14.27
HBII-85-9;ENSG00000206727;SNORD116-9_chr15_25318252_25318349	0.0581118	65.36	27.8	101.82	104.31	50.04	18.18	92.18	6.19	2.94	9.06	2.09	6.84	14.78	21.49	68.64	70.88	99.08	58.89	114.57	65.25	65.93	49.4	3.11	1.9	6.76	9.28	10.7	7.52	4.75	7.1	2.9	2.6	2.38	13.94	10.69	9.95	3.82	65.8	13.63	9.35	71.78	14.09	58.69	36.44	16.56	11.79	62.01	29.5
HBII-85-8;ENSG00000207093;SNORD116-8_chr15_25315577_25315674	0.0619569	60	30.5	110.17	85.9	48.45	22.22	101.4	12.38	1.47	9.06	5.24	4.88	7.39	15.76	66.74	88.21	108.9	61.35	139.57	68.59	103.2	51.23	2.59	2.37	4.5	16.03	7.46	10.93	4.75	8.4	2.9	5.21	1.19	9.29	18.71	6.63	4.77	78.96	9.37	8.18	76.56	21.14	58.69	18.22	29.8	11.79	83.58	66.38
HBII-85-17;ENSG00000206656;SNORD116-17_chr15_25328733_25328827	0.0677798	50.84	55.51	77.49	90.72	63.09	27.62	57.06	22.35	9.87	12.46	6.48	11.08	20.33	14.78	76.71	100.74	66.29	56.61	113.89	56.95	85.76	47.19	6.42	3.42	6.97	14.8	4.68	9.16	7.35	7.33	2.99	13.43	4.29	9.59	11.03	5.13	3.94	36.2	16.69	20.49	83.92	10.9	46.01	9.4	17.08	18.24	44.5	53.26
HBII-85-18;ENSG00000206688;SNORD116-18_chr15_25330530_25330624	0.0714972	63	51.81	60.27	80.17	48.34	24.49	57.06	19.16	6.07	12.46	6.48	13.1	12.71	25.12	82.61	118.62	60.22	51.84	77.36	39.69	91.68	60.4	10.17	1.47	6.97	10.44	5.35	9.87	2.45	6	8.97	16.11	5.52	10.55	8.27	5.13	4.43	55.81	15.81	25.31	49.36	10.9	29.06	37.59	13.66	30.41	36.16	60.87
HBII-85-19;ENSG00000207460;SNORD116-19_chr15_25331672_25331766	0.0732709	46.42	48.11	65.43	97.05	50.8	26.57	57.06	25.55	4.55	18.69	8.64	13.1	5.08	13.3	80.64	113.74	56.17	51.84	131.08	51.77	103.5	49.08	8.56	3.91	11.62	10.44	4.01	6.34	5.72	2	2.99	10.74	5.52	10.55	16.54	6.84	5.91	51.29	21.96	21.69	83.92	25.44	46.01	4.7	13.66	30.41	55.63	60.87
mgU2-19/30_chr11_93454679_93455032	0.0737608	22.25	17.63	21.26	31.71	13.41	8.25	23.33	2.57	0.2	4.18	0.58	1.62	1.36	5.55	20.59	40.99	18.33	5.72	34.02	25.94	34.13	27.35	0.29	0.39	3.12	3.5	2.42	1.32	0.88	1.79	0.4	3.6	1.81	2.83	2.96	1.84	1.06	19.03	28.05	14.23	33.12	11.7	14.3	30.26	8.25	32.64	20.9	26.55
HBII-85-6;ENSG00000207442;SNORD116-6_chr15_25310171_25310269	0.0758095	27.58	27.52	67.75	66.81	39.31	17.5	63.88	6.13	5.1	5.98	3.11	3.87	7.32	9.93	49.07	60.81	68.95	46.39	61.86	59.62	62.43	47.09	4.11	1.88	4.46	5.85	4.17	5.41	0.78	3.2	1.43	2.58	1.18	7.36	6.61	0	2.36	47.77	14.33	8.09	71.05	13.95	32.53	9.02	9.83	11.67	50.71	29.21
HBII-85-22_chr15_25335068_25335162	0.0758684	59.68	51.81	58.55	78.06	59.81	28.14	93.74	12.77	9.87	17.14	5.4	10.07	5.08	16.25	94.41	110.49	73.88	58.52	150.43	69.03	76.89	69.84	8.56	3.42	4.65	7.83	5.69	7.05	6.54	6.66	1.49	2.69	7.97	4.79	8.27	1.71	6.4	33.19	20.21	18.08	88.85	21.81	58.12	9.4	23.91	36.49	63.97	53.26
ACA18;ENSG00000207145;SNORA18_chr11_93466631_93466763	0.082557	8.68	5.95	6.15	54.25	11.12	1.86	15.53	2.28	0	1.11	0	0	1.82	6.33	8.43	80.08	15.18	0.45	75.21	9.86	12.67	97.08	0	0	3.32	0.62	0	0	0	0	0	3.84	1.31	4.11	0	0	0	11.85	74.67	15.49	0	15.58	5.19	0	2.44	39.1	15.89	21.74
HBII-85-26;ENSG00000251815;SNORD116-26_chr15_25344644_25344742	0.0865026	21.21	7.99	26.44	56.69	6.29	4.5	37.8	9.19	2.18	4.48	3.11	0.97	4.88	5.67	79.27	65.49	38.36	10.68	45.37	34.78	19.86	18.11	2.05	0.94	6.69	8.35	0.64	0.68	1.57	1.28	4.3	5.15	2.94	4.6	1.32	3.28	0.94	18.82	10.12	15.03	9.47	0	6.97	4.51	3.28	0	2.67	7.3
U8;ENSG00000200463;SNORD118_chr17_8076770_8076906	0.0917277	65.91	114.2	91.94	32.19	78.41	15.54	164.86	42.07	6.84	4.32	8.24	9.78	21.15	55.33	132.3	254.65	29.12	7.72	414.26	100.52	102.53	212.04	1.86	1.7	24.17	5.43	4.18	4.89	10.2	2.31	0	5.59	2.98	14.63	1.91	1.19	5.46	38.7	63.96	39.28	13.69	55.44	8.4	58.65	47.37	286.77	38.57	31.66
U45B;ENSG00000201487;SNORD45B_chr1_76255161_76255233	0.0936949	12.94	13.24	38.09	74.13	21.33	3.39	31.82	4.16	3.95	52.71	0	3.93	16.54	11.54	0	107.84	89.56	4.14	218.13	4.49	42.33	154.76	0	0.64	30.24	7.93	7.4	8.26	2.13	1.73	1.95	0	3.19	8.73	0	4.45	3.84	76.56	84.6	50.18	51.39	56.75	31.52	24.46	8.89	189.94	36.19	19.8
HBII-85-24;ENSG00000207279;SNORD116-24_chr15_25339182_25339276	0.100461	74.05	76.8	106.76	122.37	99.96	46.9	131.78	41.52	14.42	15.58	12.96	27.2	12.71	35.46	175.06	157.62	139.66	89.69	191.25	79.39	136.03	67.95	11.24	2.94	16.27	17.41	12.38	13.39	7.35	9.99	8.97	24.17	5.52	22.05	17.92	15.39	10.83	82.97	24.6	18.08	138.22	29.07	67.81	37.59	40.99	30.41	111.25	72.28
HBII-85-14;ENSG00000206621;SNORD116-14_chr15_25325287_25325381	0.102359	58.58	73.09	105.04	44.31	66.37	27.62	124.98	3.19	5.31	7.79	5.4	1.01	5.08	25.12	94.41	100.74	91.08	67.43	120.34	72.48	97.59	49.08	1.61	3.42	4.65	9.57	5.69	7.75	3.27	6.66	5.98	10.74	4.9	14.38	8.27	8.55	6.89	49.78	17.57	9.64	143.15	10.9	43.59	28.19	23.91	12.16	58.41	114.13
ENSG00000200422;SNORD45_chrX_86401736_86401807	0.107804	7.29	14.65	29.54	36.19	5.41	4.13	12.55	8.43	0	28.78	1.43	3.99	20.12	5.85	0	79.33	44.73	3.78	102.07	2.28	27.31	104.6	2.12	1.29	12.26	5.74	9.27	8.37	2.16	1.76	0	0	2.43	11.38	0	2.26	3.25	31.85	34.77	17.49	0	23.98	3.2	18.6	4.51	152.46	18.35	10.04
U95;ENSG00000264549;SNORD95_chr5_180670312_180670379	0.112142	1233.72	837.62	3598.82	2157.57	967.28	275.89	1364.6	678.15	196.15	1793.32	79.97	425.06	1168.06	452.08	3058.44	2656	1815.38	762.46	3032.2	2454.42	3251.47	1642.9	140.55	213.91	344.1	621.35	524.33	696.27	408.6	546.39	173.31	795.32	346.85	759.4	853.05	327.28	270.93	2155.91	1745.21	2161.73	4544.7	1431.79	2046.94	3577.59	1026.03	4596.5	1546.47	3582.36
HBII-85-27;ENSG00000251896;SNORD116-27_chr15_25346720_25346814	0.112938	30.95	12.95	32.72	50.64	19.66	7.29	76.08	9.58	2.28	1.56	1.08	2.01	2.54	11.82	88.51	108.87	56.67	38.8	90.26	58.68	38.44	35.86	1.07	0.49	9.29	6.09	0.67	1.41	0.82	0	1.49	0	1.23	8.63	2.76	3.42	1.97	34.7	9.66	12.05	34.55	14.54	31.48	4.7	6.83	24.33	27.81	38.04
ACA20;ENSG00000207392;SNORA20_chr6_160201281_160201413	0.116108	22.89	6.61	45.51	61.79	7.61	3.35	5.82	2.28	0	0	0	0	16.34	7.39	366.69	194.99	50.96	22.26	182.66	194.77	200.67	161.79	0	0	39.83	1.24	0.24	0	0.58	0	0	1.92	1.31	1.37	0	2.44	1.76	29.09	42.67	17.22	24.68	5.19	5.19	10.07	2.44	17.38	5.96	5.43
U50B_chr6_86387306_86387377	0.129922	77.29	65.92	40.9	206	32.43	12.38	16.13	12.64	2	24.67	0	13.29	3.35	7.8	158.31	250.84	69.44	28.96	260.86	86.53	171.69	239.1	1.41	2.58	9.2	3.45	2.21	2.79	0	4.4	0	7.09	7.28	2.53	1.82	4.51	1.95	65.68	124.02	19.08	6.51	4.8	9.59	12.4	4.51	56.17	33.03	35.14
HBI-6;ENSG00000212588;SNORA26_chr4_53579415_53579537	0.137727	23.9	7.15	15.96	63.55	20.25	14.49	11.54	0	0	0	0	0	0	5.71	19.75	35.14	6.25	0.25	44.81	8	52.53	52.48	0	0	3.59	0	0.52	0	0	0.51	0	0	0.47	0.74	0	1.32	0.76	4.66	3.39	10.24	0	2.81	3.74	3.63	5.28	14.09	2.15	2.94
ACA1;ENSG00000206834;SNORA1_chr11_93465169_93465299	0.143767	20.84	2.68	6.24	22.95	8.91	0.76	7.88	0	0	0	0	0	1.84	1.07	24.25	49.49	13.58	1.15	40.52	21.28	40.75	42.43	0	0	5.06	0	0	0	0	0	0	0	0.89	0	2	1.24	0	9.85	24.85	19.23	3.58	5.27	5.27	0	0	22.05	8.07	0
HBII-436_chr15_25227140_25227215	0.14487	135.39	143.41	370.21	274.27	157.73	42.34	247.93	15.97	18.02	25.31	5.4	15.11	34.94	36.94	464.69	448.88	364.96	135.96	335.77	271.81	476.86	181.68	9.36	2.45	11.62	73.98	32.61	58.16	26.55	26.65	7.47	60.42	27.59	50.33	51.69	19.24	22.15	245.13	47.22	70.8	475.12	104.48	293.64	58.73	85.4	98.83	201.64	342.4
ENSG00000207407;SNORA1_chr11_19612703_19612838	0.147647	6.18	2.59	3.61	28	2.29	2.91	2.85	0	0	0	0	1.41	0	0	10.99	20.43	8.84	1.11	27.02	6.03	30.99	25.05	0	0	3.25	0	0	0	0	0	0	1.88	0.43	2.01	0.96	1.19	0	10.54	6.75	16.84	0	5.08	3.38	0	0	8.5	7.77	5.32
14q(II-16);ENSG00000199914;SNORD114-16_chr14_101439931_101440001	0.153641	109.43	40.85	50.69	59.28	75.65	56.47	36.35	12.82	12.19	4.17	10.12	6.74	3.4	9.89	71.06	102.19	30.47	29.36	86.26	64.66	43.53	80.82	10.02	4.58	12.44	4.66	0.45	2.83	1.09	2.67	8	10.78	13.94	6.41	18.44	29.74	5.93	183.67	30.56	32.25	125.49	14.59	68.05	31.44	95.98	56.96	245.61	61.09
ACA6;ENSG00000206760;SNORA6_chr3_39449880_39450030	0.156361	5.56	5.24	14.08	38.49	8.25	5.57	6.84	0	0	0	0	0	0	1.86	7.42	33.74	11.46	0.6	33.8	4.34	42.79	41.56	0	0	1.46	0	0	0	0	0	0	0	0.39	1.81	3.47	0	0.31	17.08	67.98	15.92	3.11	11.43	1.52	8.87	4.3	49.74	10.5	21.54
HBII-95B;ENSG00000271852;SNORD11B_chr2_203156054_203156144	0.168196	10.38	3.86	28.76	46.25	9.41	3.26	19.86	0	0	0	0	0	2.65	6.17	34.91	39.02	26.41	4.32	60.57	27.02	49.4	35.47	0	0	2.43	1.82	0.7	0.74	0	0.7	0	8.41	1.28	1	0	0	2.06	36.22	33.93	7.55	51.53	34.15	10.11	44.15	0	69.84	34.84	15.89
HBII-296A;ENSG00000212163;SNORD91A_chr17_2233474_2233664	0.173521	73.66	30.83	146.45	200.43	55.43	23.58	147.3	9.53	4.91	9.3	0	5.51	18.96	17.64	185.88	185.08	172.65	35.75	221.25	222.32	238.28	154.91	1.06	1.7	17.34	3.46	7.49	10.17	4.47	2.65	2.23	20.03	7.62	20.98	18.51	10.21	6.61	289.61	252.12	29.37	110.49	139.19	57.82	95.82	22.09	541.45	278.05	145.71
HBII-202;ENSG00000200084;SNORD68_chr16_89627837_89627925	0.179055	75.5	51.36	251.81	304.02	62.1	22.25	110.21	37.5	3.24	16.63	1.15	4.3	27.13	15.77	214.15	256.7	145.29	22.41	289.02	193.42	214.65	312.3	1.71	2.09	34.72	11.15	8.93	9.03	4.36	7.82	7.98	14.33	7.2	9.21	22.07	5.48	5.25	161.02	120.03	78.47	242.38	128.02	85.31	270.84	36.46	688.1	243.44	304.57
HBII-82B;ENSG00000221514;SNORD111B_chr16_70563411_70563498	0.182912	99.03	71.92	66.92	157.16	78.73	32.06	83.59	13.79	0	5.05	1.17	6.53	32.92	25.52	195.35	357.85	126.19	29.53	248.23	167.68	181.97	271.02	1.73	1.58	47.66	9.4	5.78	4.57	4.41	2.16	0	14.49	7.28	12.42	29.76	5.54	4.25	128.65	158.38	66.35	58.62	109.85	47.06	86.23	14.75	282.31	165.14	168.39
ENSG00000207130;SNORA24_chr3_128433414_128433548	0.189877	29.55	9.12	43.62	130.65	10.96	5.5	32.5	0	0	0	0	0	1.79	8.32	69.21	81.19	42.37	1.57	89.22	61.94	93.65	69.07	0	0	13.08	0	0	0	0	0	0	7.56	0	2.02	0.97	0	0.69	57.32	46.36	39.86	41.68	38.36	15.34	102.5	2.4	115.55	35.23	21.42
ENSG00000200706;SNORD45_chr6_38175050_38175121	0.222377	2.92	6.1	22.72	58.46	14.05	0	12.55	8.43	1	24.67	0	1.33	16.77	3.9	0	75.04	45.4	3.36	99.24	0	58.53	112.08	1.41	1.29	18.4	4.59	11.03	6.51	2.16	3.52	0	0	3.24	13.91	0	0	0	43.79	40.57	25.44	19.54	28.77	9.59	18.6	4.51	64.19	14.68	15.06
ENSG00000201882;snoU2-30_chrX_20154184_20154253	0.22358	37.5	23.86	63.1	97.35	61.16	19.09	66.37	0	2.06	2.11	0	1.37	34.49	38.1	106.78	174.21	94.08	36.69	160.4	96.03	176.59	130.65	0.73	0	18.92	7.09	4.99	6.7	3.33	6.33	0	14.58	2.5	13.01	7.48	6.96	6.68	120.79	104.92	26.17	93.79	39.46	62.45	102.03	9.27	156.82	79.27	92.94
ENSG00000200026;U8_chr9_38147425_38147558	0.250858	2.35	9.18	10.99	2.99	1.16	3.32	8.67	6.79	1.08	4.42	0.77	9.29	5.4	2.1	11.16	17.28	3.95	0.45	13.71	3.67	6.29	8.03	0.38	0.35	21.42	1.23	2.13	2.5	1.74	1.89	3.18	0	1.74	2.72	3.91	1.21	2.79	3.21	1.25	11.96	10.5	0	1.72	6.66	12.11	4.31	1.97	2.7
ENSG00000212195;U3_chr17_56709003_56709197	0.25205	16.15	9.02	35.23	29.81	10.38	25.13	28.46	9.33	3.7	15.18	7.37	11.78	2.48	1.44	18.21	26.12	8.38	3.41	15.7	27.75	12.97	26.67	0.26	1.67	20.38	2.12	0.65	0.69	0	0	2.18	6.54	2.09	1.4	0.67	5	3.12	18.37	12.41	10.57	36.07	31.87	9.44	13.73	16.64	8.89	2.71	11.12
SNORA36C;ENSG00000207016;SNORA36C_chr2_69747174_69747306	0.256156	29.21	7.93	28.29	40.69	19.31	7.82	23.29	22.81	10.3	6.68	3.86	4.32	9.08	16.89	25.29	41.78	14.46	6.59	36.84	39.45	27.46	37.75	3.44	3.84	9.96	6.84	4.54	5.54	2.33	3.81	6.41	7.67	8.32	12.33	12.8	6.11	10.55	19.39	15.06	19.8	31.73	7.79	17.3	13.42	17.08	39.1	7.95	16.3
14q(I-9);ENSG00000201950;SNORD113-9_chr14_101411985_101412057	0.283339	23.01	6.02	11.2	8.24	15.99	9.49	14.14	0	0	2.03	0	1.31	0	7.69	28.16	10.57	15.15	14.9	8.39	31.44	3.85	12.28	0	0	9.07	4.53	2.18	2.75	0	0.87	0	6.99	1.6	2.5	5.38	6.68	1.28	68.71	10.29	14.11	51.39	9.46	15.76	0	35.56	7.91	32.58	9.9
ACA19;ENSG00000207468;SNORA19_chr10_120819522_120819650	0.288387	56.98	29.98	19.02	88.56	27.15	15.73	22.01	7.06	0.56	1.15	0	2.23	7.49	13.06	110.09	147.19	43.6	7.03	151.92	69.9	78.4	145.96	1.58	0	10.27	2.56	1.48	0	0.6	1.47	0	1.98	1.81	7.06	5.08	6.3	4.35	23.33	74.4	7.99	3.64	13.38	21.4	17.3	5.03	31.35	6.14	30.82
HBII-85-29;ENSG00000207245;SNORD116-29_chr15_25351666_25351751	0.303514	4.88	3.07	26.63	16.31	4.53	2.88	19.51	3.53	3.35	10.33	3.58	6.68	0	3.26	17.38	19.74	21.24	11.24	26.11	9.53	16.33	12.51	5.32	2.16	2.57	4.81	0.37	0.78	0.9	1.47	0	0	8.8	2.12	1.52	1.89	1.09	10	2.91	7.99	21.81	16.06	8.03	15.57	3.77	0	3.07	21.01
HBII-108B;ENSG00000238862;SNORD19B_chr3_52724759_52724843	0.328007	419.99	130.3	463.8	403.22	326.01	293.51	630.11	21.42	4.24	36.56	1.21	9.01	82.37	26.42	195.65	216.11	178.71	22.75	288.21	142.73	214.84	122.36	0.6	0.55	49.34	12.65	4.49	1.58	3.65	0.74	8.35	36.01	8.91	18.21	12.32	5.73	10.45	198.94	272.95	83.51	148.96	134.04	83.91	136.54	53.45	577.75	428.97	391.19
U32A;ENSG00000201675;SNORD32A_chr19_49993222_49993305	0.336224	288.74	124.52	851.02	1515.16	180.7	26.52	431.73	32.51	4.29	10.57	1.22	4.56	63.23	70.19	967.66	1931.41	687.87	74.1	1659.92	913.43	1183.96	1820.97	0	1.11	162.93	11.81	4.16	7.97	0	1.51	3.38	72.89	12.48	23.85	35.85	11.6	13.36	776.24	599.09	147.19	424.29	345.25	150.64	409.18	38.63	962.91	368.02	249.56
HBII-210;ENSG00000212452;SNORD69_chr3_52726751_52726828	0.415018	574.79	471.05	1180.73	755.47	345.29	220.85	1513.95	307.27	45.29	421.21	39.46	121.48	405.47	196.16	886.38	957.86	563.29	83.28	1054.77	554.91	1465.93	528.77	24.77	23.83	220.74	62.54	42.78	85	90.55	90.07	50.97	173.34	104.53	121.43	198.09	127.04	130.69	474.01	809.95	661.95	751.53	230.17	474.89	795.47	615.74	1599.92	447.14	1056.47
U103;ENSG00000200154;SNORD103A_chr1_31408532_31408623	0.434573	170.05	82.17	122.69	368.18	131.14	42.51	43.49	6.6	0.78	6.43	1.12	1.04	18.37	30.52	359.5	642.63	207.96	61.09	430.49	304.73	409.19	426.86	0.55	1.01	50.39	5.39	2.42	3.64	1.69	1.38	6.17	22.18	5.7	8.91	17.08	8.83	5.08	147.98	313.87	48.53	96.85	56.29	50.01	58.22	10.58	282.59	106.26	78.57
mgU6-53;ENSG00000200785;SNORD8_chr14_21865451_21865560	0.449511	14.32	9.59	7.44	20.04	9.2	0.45	8.21	0	1.31	2.69	1.87	1.74	0	2.55	16.99	33.68	21.41	7.97	35.26	10.43	20.43	29.34	0.92	0	2.01	0	0.29	0.61	0	1.15	0	0	1.06	2.48	1.19	0	2.55	18.24	22	1.04	0	6.28	2.09	12.17	5.9	26.26	12.01	13.14
U36C;ENSG00000252542;SNORD36C_chr9_136217700_136217768	0.49288	190.21	36.94	367.47	499.62	82.35	33.72	258.12	4.4	3.13	6.43	0	2.77	24.49	30.52	346.64	393.75	345.55	46.85	369.83	356.41	431.59	317.06	0.74	0.67	16	7.19	4.14	8.73	1.12	5.5	4.12	29.58	10.97	18.48	20.87	2.35	4.74	236.77	212.87	39.82	285.45	115.08	63.35	381.69	9.41	586.12	237.42	146.67
ACA2b;ENSG00000207313;SNORA2B_chr12_49061239_49061376	0.510516	6.85	2.55	54.53	40.67	6.77	3.95	3.74	2.2	0	1.07	0.74	2.08	1.75	7.12	4.06	11.19	2.44	0.22	5.92	4.75	4.07	3.9	0	0.34	4.8	0.6	0.23	0	0	0	0	0	1.27	0.66	0	1.18	1.36	11.42	14.51	1.66	3.4	10.01	3.33	12.94	0	0	3.83	0
U103B;ENSG00000202107;SNORD103B_chr1_31421961_31422052	0.517552	159.78	69.75	115.57	368.18	98.15	55.96	51.9	3.3	1.57	9.65	1.12	0	23.62	13.73	381.84	599.01	196.46	65.35	423.83	272.66	384.77	491.19	2.21	2.53	40.79	4.49	4.14	0.73	0	0	0	19.41	3.8	5.94	18.5	12.36	6.1	132.4	274.86	44.8	81.56	78.81	45.01	53.37	7.05	326.55	126.37	70.71
ACA36;ENSG00000206948;SNORA36A_chrX_153996802_153996934	0.523757	9.47	1.32	6.15	24.11	7.61	3.35	8.73	0	3.25	3.34	0	2.16	10.89	2.11	8.43	17.41	7.95	2.04	10.74	14.79	16.9	9.44	0.38	1.75	3.32	3.73	1.91	3.52	1.75	2.86	2.14	7.67	2.63	0.68	2.95	4.89	2.46	5.39	6.9	5.16	0	0	1.73	0	4.88	0	1.99	0
U87;ENSG00000252010;SCARNA5_chr2_234184371_234184649	0.532126	62.85	30.87	83.26	156.61	34.04	20.58	102.69	11.96	1.55	2.65	0.37	1.72	16.44	15.09	113.19	179.82	101.66	18.09	157.32	111.65	125.87	131.76	0.36	0.17	30.07	4.74	0.8	1.68	1.67	0.45	1.53	6.4	1.46	8.49	7.04	4.08	5.2	85.26	83.16	16.41	58.83	63.11	35.46	115.19	32.57	105.61	80.5	67.36
HBII-295;ENSG00000212447;SNORD90_chr9_125642491_125642602	0.54181	4616.14	2738.19	4181.58	6261.66	3197.02	1821.81	3307.12	130.02	67.59	221.99	73.29	114.51	301.78	339.65	4539.67	4903.88	2955.5	1369.89	5914.84	3040.39	5388.02	3253.41	39.04	28.63	305.49	222.21	81.15	125.56	76.22	95.51	62.12	362.15	100.35	506.6	474.66	205.96	195.39	4166.1	3428.4	1280.79	7323.2	3757.72	3325.73	3722.47	1634.14	7851.19	4479.97	4998.63
ACA60;ENSG00000199266;SNORA60_chr20_37078011_37078147	0.549781	8.43	8.98	21.49	27.8	17.61	4.34	13.19	4.43	1.58	1.08	0	1.4	3.52	11.27	16.37	25.92	23.51	4.41	19.37	13.16	16.41	31.41	1.11	0.34	6.45	4.83	2.55	3.91	3.4	1.85	0	0	3.83	3.32	0.96	2.37	2.39	17.78	30.46	9.19	3.42	2.52	1.68	16.29	0	8.43	0	2.64
HBII-239;ENSG00000223224;SNORD71_chr16_71792304_71792390	0.586107	82.07	65.67	154.18	168.18	63.53	38.69	142.41	52.31	10.77	78.25	8.26	28.6	33.3	40.34	165.38	399.22	115.48	29.17	262.81	141.34	171.15	92.75	7.6	8.55	38.06	21.86	26.3	15.39	16.95	18.92	9.79	23.46	14.06	17.8	24.08	16.8	23.11	100.48	85.37	119.75	80.85	138.9	79.33	123.14	7.46	146.1	88.07	91.39
HBII-429;ENSG00000221500;SNORD100_chr6_133137940_133138016	0.598562	115.91	102.74	305.92	460.73	112.21	55.93	199.45	43.34	6.55	30.75	13.33	9.94	94.06	94.8	296.06	467.11	294.67	42.38	485.18	355.58	623.91	363.3	5.94	6.64	60.2	16.11	17.75	20.87	11.09	10.69	14.75	66.26	20.42	31.94	39.11	25.32	25.51	264.28	390.18	83.26	365.42	152.45	134.46	133.33	63.22	540.23	205.89	253.47
ENSG00000201847;SNORD31_chr13_107973243_107973311	0.604218	24.35	7.64	37.93	31.95	10.15	6.46	29.93	0	0	2.14	0	0	7	4.07	16.25	29.08	25.08	3.07	41.42	16.63	32.57	33.79	0	0	9.6	0	0	0.97	0	0	0	11.09	0.84	0	1.9	2.35	0	27	20.56	1.66	20.39	15.01	13.34	12.94	0	50.24	38.29	31.43
U29_chr11_62621375_62621440	0.63707	2768.11	554.03	3455.06	6404.66	590.88	270.75	2393.45	73.55	15.29	51.57	21.76	18.85	204.84	97.84	2785.9	2918.92	1950.51	324.57	5264.55	2926.25	2647.65	1605.75	1.54	2.82	117.06	56.38	42.85	35.51	10.58	17.26	25.82	212.59	111.18	125.57	184.51	61.53	30.46	5497.73	2808.42	386.82	2621.87	2176.14	1558.19	2874.4	358.93	7493.22	2906.43	3077.59
mgU6-53B;ENSG00000199436;SNORD9_chr14_21860309_21860412	0.70459	56.54	17.75	77.07	158.03	32.93	9.52	85.63	0	0	0	0	0	6.96	8.1	100.62	132.1	92.91	26.15	109.93	122.96	113.46	81.04	0	0	4.25	2.39	1.83	0.64	0	0	1.37	7.36	0	4.38	5.04	3.12	3.15	129.53	125.99	8.81	54.11	46.48	24.33	68.67	9.36	105.55	83.84	90.36
ENSG00000252128;SNORD27_chr13_21714025_21714096	0.711643	4.37	13.43	15.9	16.7	2.16	1.38	16.13	12.64	0	2.06	0	0	16.77	5.85	20.76	38.59	56.75	7.55	34.02	29.6	39.02	9.96	0	0	12.26	3.45	0.88	0	2.16	0	0	3.54	4.04	0	0	0	1.3	5.97	18.55	1.59	13.03	9.59	0	0	0	8.02	14.68	5.02
U68;ENSG00000207166;SNORA68_chr19_17973396_17973529	0.773507	23.51	3.94	19.53	64.32	14.52	6.65	23.11	0	0	1.1	0	0	0	10.48	50.2	86.4	29.78	1.58	74.65	20.8	52.41	101.7	0	0	9.88	1.23	0	0.5	0	0	0	1.9	0	0.68	0	0	0.35	34.22	29.89	5.13	7	43.8	5.15	26.65	9.69	47.43	25.63	16.18
ACA28;ENSG00000272533;SNORA28_chr14_103804185_103804311	0.783265	19.02	9	14.17	58.39	15.32	6.63	16.26	21.5	0	2.33	1.62	1.51	1.9	5.53	54.44	96.02	15.52	2.85	118.95	30.98	35.39	86.13	1.6	1.83	8.69	1.95	1	0.53	0.61	1	0	4.02	2.75	1.43	5.16	1.28	2.58	14.67	44.03	18.93	18.46	5.44	9.06	21.09	2.56	27.3	8.32	17.08
U88;ENSG00000251791;SCARNA6_chr2_234197321_234197587	0.790937	5.9	2.3	7.35	20.27	6.41	1.67	13.53	3.41	0.27	1.11	0	0.36	0.9	2.63	13.3	23.13	12.78	3.28	16.06	14.74	24.2	16.12	0.95	0.35	4.96	0.93	0.71	0.75	1.45	1.42	0	2.87	0.22	1.02	0.49	0.61	1.05	9.66	7.81	3	15.81	10.34	7.76	11.7	1.22	12.98	13.85	9.48
ACA44_chr1_28906892_28907024	0.823745	131.05	120.94	81.18	245.64	86.62	46.9	54.34	9.12	9.22	10.01	6.94	9.35	29.04	41.16	238.84	449.17	91.44	28.17	439	129.43	274.6	382.91	12.61	6.64	49.79	8.7	6.69	8.06	9.92	6.66	13.88	30.69	13.14	20.54	18.71	18.32	18.99	64.65	153.11	135.14	74.05	59.71	93.41	50.34	26.84	173.76	57.61	114.13
U30_chr11_62621134_62621204	0.899641	111092	59826.6	143264	190866	80892.8	32528.3	198310	11874.6	1890.78	8187.51	3901.92	2944.04	9990.15	6188.26	130809	69845.2	95460.6	25612.3	133056	163640	207080	91388.4	373.05	746.84	17867.7	3713.81	478.46	1170.52	613.23	509.93	2757.78	21500.4	2536.98	10424.9	6019.65	4793.3	2783.85	257714	134141	8012.29	11902.1	12370.8	4880.05	11228.6	3139.98	33737.3	19548.7	17211
ACA14b;ENSG00000207181;SNORA14B_chr1_235291117_235291252	0.935573	12.35	7.11	2.41	60.42	11.45	5.46	10.44	0	0	0	0	0	0	10.32	21.98	60.16	15.91	2	37.53	13.26	39.25	93.62	0	0	1.62	1.22	0.7	0	0.57	0.93	0	0	0	0.67	0	0	0.69	9.48	20.86	18.52	0	10.15	6.77	9.85	9.54	21.24	17.49	7.97
[truncated: 338 more columns]
